# Supplementary material for: Integrated Analysis of microRNAs and Transcription Factor Targets in Floral Transition of Pleioblastus pygmaeus
Source: Plants (Basel). 2024 Oct 30;13(21):3033. doi: 10.3390/plants13213033 (PMC11548222; doi:10.3390/plants13213033)
Supplement: Supplementary file 1 [file plants-13-03033-s001.zip]

Archive with 4 entries (4 files):
- Supplemental Excel S1 Differentially expressed miRNAs in each comparision pair.xlsx
- Supplemental Excel S2 miRNA-TFs.xlsx
- Supplementary Figures.pdf
- Supplementary Tables.pdf
