# Supplementary material for: Integrated Analysis of microRNAs and Transcription Factor Targets in Floral Transition of Pleioblastus pygmaeus
Source: Plants (Basel). 2024 Oct 30;13(21):3033. doi: 10.3390/plants13213033 (PMC11548222; doi:10.3390/plants13213033)
Supplement: Supplementary file 1 [file plants-13-03033-s001.zip › Supplemental Excel S1 Differentially expressed miRNAs in each comparision pair.xlsx]

## Sheet: F1vsF2.Differential_analysis
sRNA	F1_readcount	F2_readcount	log2FoldChange	pval	padj	significant
novel_1	69599.1	6621.85	3.1013	8.1041e-07	6.1972e-06	TRUE
novel_10	1242.79	513.423	1.1941	0.028524	0.067421	FALSE
novel_11	2042.77	226.299	3.0824	3.1092e-16	1.0105e-14	TRUE
novel_15	206.109	158.059	0.35964	0.52982	0.64978	FALSE
novel_17	68.2778	61.2075	0.13789	0.70724	0.77289	FALSE
novel_18	66.4159	32.961	0.96503	0.024384	0.05981	FALSE
novel_19	12.4983	33.2068	-1.3989	0.0016749	0.0072578	TRUE
novel_20	0	255.043	-8.1924	1.2982e-23	1.6876e-21	TRUE
novel_21	59.0577	86.0256	-0.52835	0.27527	0.37955	FALSE
novel_22	53.7104	52.0535	0.042689	0.91031	0.93181	FALSE
novel_23	120.104	11.1244	3.2317	3.6008e-10	5.2011e-09	TRUE
novel_24	3.19805	0.596956	1.2694	0.25301	0.36145	FALSE
novel_25	26.0497	9.13144	1.4089	0.0027265	0.011076	TRUE
novel_26	6.22327	2.61872	0.95687	0.2466	0.35619	FALSE
novel_27	5.11842	2.77954	0.60619	0.53588	0.65107	FALSE
novel_28	0	1.05939	-1.5737	0.15469	NA	NA
novel_29	2.90102	6.36753	-1.1507	0.14253	0.23455	FALSE
novel_30	1.92422	27.7479	-3.473	2.3174e-06	1.6737e-05	TRUE
novel_31	1.62719	1.17516	0.40501	0.7021	0.77289	FALSE
novel_33	0	0.275949	-0.56992	0.50766	NA	NA
novel_35	24.0499	0.275949	4.7589	2.7699e-08	2.5721e-07	TRUE
novel_36	16.3614	10.0706	0.63017	0.26011	0.36359	FALSE
novel_37	4.41869	16.8312	-1.6521	0.032996	0.073344	FALSE
novel_4	2.37483	1.4248	0.48097	0.60855	0.69597	FALSE
novel_42	10.5825	10.6044	-0.035158	0.94658	0.95956	FALSE
novel_43	0.586364	0	0.9375	0.3443	NA	NA
novel_44	21.4358	0	4.1765	NA	NA	NA
novel_45	0.518487	2.16006	-1.2041	0.25789	0.36359	FALSE
novel_46	4.54674	0.551898	2.1176	0.033287	0.073344	FALSE
novel_47	1.29622	4.2563	-1.1625	0.22082	0.32254	FALSE
novel_48	0	13.2244	-4.5874	3.4525e-06	2.3623e-05	TRUE
novel_50	7.42922	1.45111	1.8889	0.036548	0.07789	FALSE
novel_51	0.522337	4.76756	-2.1341	0.04601	0.094942	FALSE
novel_52	0.522337	0	0.78935	0.40504	NA	NA
novel_53	8.97313	7.63593	0.22309	0.72285	0.78309	FALSE
novel_55	9.03787	25.2242	-1.3245	0.0099908	0.031678	TRUE
novel_56	1.36409	0.988675	0.43039	0.68087	0.76304	FALSE
novel_57	140.824	50.8885	1.4433	4.9698e-05	0.00023929	TRUE
novel_58	1.92422	0	2.0912	0.062284	0.12085	FALSE
novel_59	36.5203	26.6184	0.45662	0.38236	0.50721	FALSE
novel_60	1357.19	1069.76	0.32912	0.46568	0.59352	FALSE
novel_64	4.76121	6.58031	-0.51552	0.51387	0.63622	FALSE
novel_65	12.7072	1.95417	2.0004	0.036316	0.07789	FALSE
novel_66	34473	84788.9	-1.2267	0.016709	0.04722	TRUE
novel_67	199.162	3.40593	5.0867	1.7005e-11	2.7634e-10	TRUE
novel_68	7.47785	13.7563	-0.79275	0.15965	0.25623	FALSE
novel_69	5.95632	6.22988	-0.076138	0.90379	0.93181	FALSE
novel_7	1666.47	338.761	2.2622	6.4241e-16	1.6703e-14	TRUE
novel_70	60.5631	4.87201	3.3656	6.2024e-10	8.0631e-09	TRUE
novel_71	16.3653	8.55766	0.91055	0.075288	0.13982	FALSE
novel_72	2.44271	1.54057	0.4755	0.58738	0.68792	FALSE
novel_73	97.24	37.5163	1.2867	0.019057	0.051614	FALSE
novel_74	5.89615	0.574427	2.4521	0.0070655	0.023552	TRUE
novel_75	14.2728	8.88988	0.54114	0.50476	0.63095	FALSE
novel_76	6.93384	4.43901	0.61282	0.35467	0.47534	FALSE
novel_77	2073.85	1672.79	0.28957	0.60317	0.69597	FALSE
novel_78	10.3565	7.81863	0.30129	0.61031	0.69597	FALSE
novel_79	6.07981	16.0559	-1.2614	0.04387	0.091985	FALSE
novel_81	14.5877	19.2935	-0.32361	0.5776	0.68262	FALSE
osa-miR1432-5p	3.61543	1.35786	1.1823	0.18671	0.29044	FALSE
osa-miR156a	262.266	85.952	1.524	0.002183	0.0091545	TRUE
osa-miR156c-3p	0.522337	0.690197	-0.34787	0.75648	NA	NA
osa-miR156f-3p	849.446	30.7859	4.3757	3.0883e-12	5.7354e-11	TRUE
osa-miR156j-3p	0.259243	0	0.57117	0.50314	NA	NA
osa-miR156k	0	1.61128	-1.977	0.077841	NA	NA
osa-miR156l-5p	1.33786	0	1.6982	0.12636	NA	NA
osa-miR159a.1	32071.7	12685.5	1.2611	0.015829	0.046769	TRUE
osa-miR159a.2	6.20402	18.3267	-1.3537	0.019574	0.051932	FALSE
osa-miR159c	0.522337	5.43523	-2.3015	0.029754	0.06786	FALSE
osa-miR159d	0.522337	5.43523	-2.3015	0.029754	0.06786	FALSE
osa-miR159e	0.522337	6.03219	-2.6041	0.010614	0.032852	TRUE
osa-miR159f	17.7609	23.0186	-0.3025	0.67866	0.76304	FALSE
osa-miR160a-3p	0	0.275949	-0.56992	0.50766	NA	NA
osa-miR160a-5p	89.207	130.584	-0.53752	0.066178	0.12652	FALSE
osa-miR160c-3p	1.29622	0.596956	0.48417	0.66194	NA	NA
osa-miR160d-3p	0.259243	0	0.57117	0.50314	NA	NA
osa-miR160e-5p	19.1351	21.0161	-0.14907	0.70749	0.77289	FALSE
osa-miR160f-5p	62.3781	32.9728	0.8882	0.057009	0.1158	FALSE
osa-miR162a	5828.3	2129.29	1.3753	0.0062939	0.022114	TRUE
osa-miR162b	0.815519	0.298478	0.5932	0.59686	NA	NA
osa-miR164a	22.5476	22.3546	0.022969	0.95218	0.95956	FALSE
osa-miR164c	3.42335	70.4546	-4.0291	9.5991e-09	1.0399e-07	TRUE
osa-miR164d	3.4118	2.02553	0.66539	0.45535	0.58609	FALSE
osa-miR164e	0	1.61128	-1.977	0.077841	NA	NA
osa-miR166a-3p	21626.2	5586.99	1.8987	2.4135e-07	2.0917e-06	TRUE
osa-miR166a-5p	35.8121	20.7652	0.75637	0.059965	0.1197	FALSE
osa-miR166b-5p	65.6043	8.97504	2.5148	0.00064372	0.0028856	TRUE
osa-miR166d-5p	22.2328	10.9736	0.88455	0.19668	0.29702	FALSE
osa-miR166e-3p	1.43197	0	1.9238	0.085677	NA	NA
osa-miR166g-3p	1473.62	1224.4	0.26357	0.27736	0.37955	FALSE
osa-miR166i-3p	3065.62	1753.33	0.76207	0.13344	0.23442	FALSE
osa-miR166k-3p	223.978	104.813	0.98479	0.14172	0.23455	FALSE
osa-miR166l-5p	0.552426	0	1.2423	0.24503	NA	NA
osa-miR166m	288.137	101.723	1.4191	0.0050287	0.018678	TRUE
osa-miR167a-5p	112.549	172.303	-0.57919	0.19265	0.29464	FALSE
osa-miR167c-3p	0.522337	0.667668	-0.3345	0.76556	NA	NA
osa-miR167d-3p	21.4654	5.15551	1.592	NA	NA	NA
osa-miR167d-5p	11235.1	14720.3	-0.38467	0.13286	0.23442	FALSE
osa-miR168a-3p	308.591	79.4836	1.8802	1.2134e-05	7.5115e-05	TRUE
osa-miR168a-5p	358.432	157.491	1.1415	0.0065262	0.022327	TRUE
osa-miR168b	0.259243	0	0.57117	0.50314	NA	NA
osa-miR169a	4.81369	3.58863	0.41569	0.55006	0.66094	FALSE
osa-miR169b	0.518487	4.69243	-2.2097	0.017798	0.049228	TRUE
osa-miR169e	0.518487	0.391719	0.24301	0.82295	NA	NA
osa-miR169f.1	0	0	NA	NA	NA	NA
osa-miR169h	0	0	NA	NA	NA	NA
osa-miR169r-5p	0.77773	0	1.1053	0.28312	NA	NA
osa-miR171a	5.33217	5.95705	-0.12061	0.84826	0.89653	FALSE
osa-miR171b	383.17	520.802	-0.39716	0.55417	0.66094	FALSE
osa-miR171c-5p	0.811669	0	1.5395	0.16248	NA	NA
osa-miR171e-5p	26.1385	48.6113	-0.82726	0.14708	0.23901	FALSE
osa-miR171f-5p	0	0	NA	NA	NA	NA
osa-miR171i-3p	45.4621	161.587	-1.6123	0.023614	0.059034	FALSE
osa-miR172a	0.522337	0	0.78935	0.40504	NA	NA
osa-miR172b	0.522337	13.093	-3.8547	1.9713e-05	0.00010678	TRUE
osa-miR172c	0.522337	0	0.78935	0.40504	NA	NA
osa-miR172d-5p	0	0	NA	NA	NA	NA
osa-miR1863a	0.815519	0.895434	-0.15096	0.89289	NA	NA
osa-miR1863b	1.40188	0.275949	1.1329	0.31112	NA	NA
osa-miR1871	0	0	NA	NA	NA	NA
osa-miR2118a	0	1.61128	-1.977	0.077841	NA	NA
osa-miR2118b	113.006	761.154	-2.5099	7.026e-05	0.0003262	TRUE
osa-miR2118d	0	32.6712	-5.6113	2.0577e-09	2.4318e-08	TRUE
osa-miR2118e	0	10.3666	-4.267	2.475e-05	0.0001287	TRUE
osa-miR2118f	0	0.298478	-0.59422	0.49595	NA	NA
osa-miR2118p	0	22.3108	-5.2722	2.273e-08	2.273e-07	TRUE
osa-miR2120	4.00202	7.67721	-0.87456	0.19877	0.29702	FALSE
osa-miR2275a	0	2.41725	-2.5268	0.02304	0.058729	FALSE
osa-miR2275c	0	2.39095	-2.6502	0.016464	0.04722	TRUE
osa-miR2275d	1.33401	172.923	-6.2939	1.7557e-22	1.1412e-20	TRUE
osa-miR319a-3p.2-3p	9108.47	12124.1	-0.39717	0.35123	0.47534	FALSE
osa-miR393a	0.815519	13.9885	-3.5479	1.5775e-05	9.3218e-05	TRUE
osa-miR393b-3p	5.78278	40.7308	-2.5672	9.6876e-06	6.2969e-05	TRUE
osa-miR394	99.9516	222.437	-0.99772	0.18767	0.29044	FALSE
osa-miR395b	138.179	239.717	-0.77628	0.0040623	0.015532	TRUE
osa-miR396a-3p	1.17273	0	1.3056	0.21907	NA	NA
osa-miR396a-5p	402.258	696.864	-0.77687	0.013436	0.04062	TRUE
osa-miR396c-3p	1.59325	5.65545	-1.5219	0.060771	0.1197	FALSE
osa-miR396c-5p	468.747	656.303	-0.44112	0.50157	0.63095	FALSE
osa-miR396e-3p	0	0	NA	NA	NA	NA
osa-miR396e-5p	9540.48	15977.1	-0.70783	0.14147	0.23455	FALSE
osa-miR396f-3p	0.259243	0	0.57117	0.50314	NA	NA
osa-miR396f-5p	9542.63	15978.7	-0.70766	0.14156	0.23455	FALSE
osa-miR396g	80.8137	3352.71	-3.8346	NA	NA	NA
osa-miR397a	29.4528	67.1557	-1.0917	0.088332	0.16174	FALSE
osa-miR397b	28.9382	64.485	-1.0392	0.13747	0.23455	FALSE
osa-miR398b	21.5992	259.392	-3.1186	3.2097e-05	0.00016049	TRUE
osa-miR399a	0	0.275949	-0.56992	0.50766	NA	NA
osa-miR399d	0.845608	6.69166	-2.3128	0.0060368	0.0218	TRUE
osa-miR399e	0	0.690197	-1.2739	0.23675	NA	NA
osa-miR399h	0	0	NA	NA	NA	NA
osa-miR399i	0	0	NA	NA	NA	NA
osa-miR399j	0	0.667668	-1.2618	0.24053	NA	NA
osa-miR408-3p	1050.42	927.313	0.16443	0.79088	0.84274	FALSE
osa-miR408-5p	1.33786	0.988675	0.1666	0.87788	0.92036	FALSE
osa-miR444a-3p.1	1.33016	1.35786	0.13816	0.891	0.92664	FALSE
osa-miR444a-3p.2	16.1547	31.6414	-0.86125	0.13077	0.23442	FALSE
osa-miR444b.1	7.57196	5.17362	0.54357	0.40265	0.52873	FALSE
osa-miR444b.2	9.82644	142.67	-3.7675	3.0699e-21	1.3303e-19	TRUE
osa-miR444d.3	4.48656	11.8503	-1.2369	0.074646	0.13982	FALSE
osa-miR444f	5.09917	42.9308	-2.7682	3.248e-07	2.639e-06	TRUE
osa-miR5072	2.11174	5.81498	-1.1797	0.1696	0.26887	FALSE
osa-miR5073	0	0	NA	NA	NA	NA
osa-miR5076	0.77773	1.33534	-0.34627	0.75521	0.81138	FALSE
osa-miR5082	0	0.391719	-0.67757	0.45722	NA	NA
osa-miR5083	75.2543	37.4745	0.97541	0.0079218	0.025746	TRUE
osa-miR5179	0	0.298478	-0.59422	0.49595	NA	NA
osa-miR528-3p	0	4.44278	-3.1951	0.0030887	0.012168	TRUE
osa-miR528-5p	10.8155	190.325	-3.9401	5.8349e-14	1.2642e-12	TRUE
osa-miR529a	0.552426	4.89832	-2.1946	0.020671	0.053745	FALSE
osa-miR529b	1.5971	0.298478	1.2894	0.23909	NA	NA
osa-miR530-5p	3.8925	0	2.5124	0.02497	0.060112	FALSE
osa-miR535-5p	325.097	873.032	-1.3912	1.8846e-05	0.00010652	TRUE
osa-miR5523	0.522337	30.4288	-3.0867	NA	NA	NA
osa-miR5538	1.69506	0.667668	0.85223	0.43245	0.56219	FALSE
osa-miR5539a	1.03697	3.47286	-1.1734	0.21652	0.31986	FALSE
osa-miR6246	0	0.574427	-1.2137	0.25582	NA	NA
osa-miR6253	0	0.391719	-0.67757	0.45722	NA	NA
osa-miR827	107.284	109.472	-0.021327	0.96584	0.96584	FALSE

## Sheet: N1vsN2.Differential_analysis
sRNA	N1_readcount	N2_readcount	log2FoldChange	pval	padj	significant
novel_1	78966	10411.1	2.7655	7.0376e-11	8.5731e-10	TRUE
novel_10	1914.77	528.603	1.7849	8.2867e-07	5.5521e-06	TRUE
novel_11	949.021	313.503	1.5179	0.00021016	0.00065491	TRUE
novel_15	170.412	234.03	-0.43556	0.27664	0.33946	FALSE
novel_17	180.333	35.4231	2.2022	1.2665e-06	8.0818e-06	TRUE
novel_18	103.033	36.5664	1.4478	2.9688e-06	1.6576e-05	TRUE
novel_19	3.48096	19.9478	-2.0972	0.0021829	0.0058502	TRUE
novel_20	0.736043	9.38536	-2.7888	0.00028941	0.00086181	TRUE
novel_21	66.2232	75.9313	-0.18804	0.55461	0.60916	FALSE
novel_22	81.5424	38.2733	1.0293	0.014012	0.028025	TRUE
novel_23	13.2289	16.6661	-0.31111	0.47973	0.5402	FALSE
novel_24	13.8165	2.14865	2.2872	0.00059961	0.0017095	TRUE
novel_25	38.9366	21.0687	0.83025	0.047653	0.075124	FALSE
novel_26	39.7146	2.10803	3.66	4.3633e-09	4.1763e-08	TRUE
novel_27	26.216	0.326766	4.565	1.9694e-09	2.03e-08	TRUE
novel_28	0	0.326766	-0.41879	0.51705	NA	NA
novel_29	4.42051	6.61702	-0.51406	0.44153	0.51004	FALSE
novel_30	0	3.20532	-2.1141	0.024427	0.043643	TRUE
novel_31	3.54878	51.187	-3.5121	6.7303e-12	1.1273e-10	TRUE
novel_33	0	0	NA	NA	NA	NA
novel_35	17.8542	8.32869	1.0326	0.036022	0.060338	FALSE
novel_36	2.19542	17.5907	-2.554	0.00012517	0.00041931	TRUE
novel_37	0	8.41185	-3.56	5.2921e-05	0.00019698	TRUE
novel_4	7.60341	4.1416	0.71284	0.31298	0.37783	FALSE
novel_42	1.71928	6.11578	-1.3833	0.076061	0.112	FALSE
novel_43	12.6412	0.878805	2.9726	6.734e-05	0.00024388	TRUE
novel_44	10.6718	3.59635	1.3901	0.018475	0.035353	TRUE
novel_45	2.4002	7.4586	-1.267	0.097142	0.13997	FALSE
novel_46	3.51487	3.34743	0.072892	0.92028	0.93422	FALSE
novel_47	2.96538	1.74064	0.44922	0.62421	0.66385	FALSE
novel_48	0	0	NA	NA	NA	NA
novel_50	0.378623	0.582477	-0.25322	0.78046	NA	NA
novel_51	1.05955	0	1.281	0.15145	NA	NA
novel_52	0.340464	0	0.46691	0.47807	NA	NA
novel_53	5.76116	5.19635	0.13485	0.82569	0.8446	FALSE
novel_55	33.0469	18.3951	0.77488	0.11139	0.15583	FALSE
novel_56	11.97	0.616308	3.1897	4.2788e-05	0.00016382	TRUE
novel_57	149.394	41.854	1.7671	6.9378e-07	4.893e-06	TRUE
novel_58	1.73623	0.878805	0.49002	0.60196	0.6505	FALSE
novel_59	111.892	24.1228	2.082	3.8218e-06	1.9697e-05	TRUE
novel_60	2209.95	1112.98	0.97072	0.00014907	0.0004756	TRUE
novel_64	23.3143	41.4423	-0.78085	0.054322	0.083787	FALSE
novel_65	2.49348	7.92748	-1.4145	0.031703	0.054464	FALSE
novel_66	42982	58823.1	-0.44723	0.028582	0.050395	FALSE
novel_67	26.643	1.48833	3.4235	6.0839e-07	4.5291e-06	TRUE
novel_68	5.08448	2.13846	0.96881	0.21526	0.27777	FALSE
novel_69	1.75319	3.02745	-0.54419	0.52467	0.58104	FALSE
novel_7	3817.17	688.761	2.2938	2.1262e-06	1.2951e-05	TRUE
novel_70	30.9079	21.8285	0.47852	0.22751	0.29035	FALSE
novel_71	11.3739	6.25981	0.76308	0.19306	0.2587	FALSE
novel_72	4.66345	1.20557	1.463	0.068618	0.10331	FALSE
novel_73	53.0486	202.76	-1.8337	1.4785e-05	6.6038e-05	TRUE
novel_74	3.22952	0	2.5922	0.0053165	0.012953	TRUE
novel_75	6.43784	6.7219	-0.047766	0.93416	0.94118	FALSE
novel_76	8.86647	3.92651	0.96807	0.16632	0.22512	FALSE
novel_77	3281.91	1474.7	1.1325	7.9583e-06	3.9497e-05	TRUE
novel_78	7.78695	20.144	-1.2399	0.021786	0.039451	TRUE
novel_79	1.81255	15.7839	-2.6894	2.3197e-05	9.7138e-05	TRUE
novel_81	39.4297	17.5332	1.0951	0.010231	0.021762	TRUE
osa-miR1432-5p	2.75762	21.4835	-2.5059	0.00011632	0.00041017	TRUE
osa-miR156a	85.5231	209.933	-1.2655	1.0775e-05	5.1564e-05	TRUE
osa-miR156c-3p	0	1.52894	-1.6868	0.071015	NA	NA
osa-miR156f-3p	261.499	413.409	-0.65195	0.0017244	0.0047157	TRUE
osa-miR156j-3p	0.340464	3.96713	-2.1047	0.017851	0.034667	TRUE
osa-miR156k	0.340464	0	0.46691	0.47807	NA	NA
osa-miR156l-5p	0	0	NA	NA	NA	NA
osa-miR159a.1	48624.2	21621.7	1.1569	1.5094e-09	1.6855e-08	TRUE
osa-miR159a.2	6.05075	17.0218	-1.3486	0.014526	0.028625	TRUE
osa-miR159c	10.2792	3.34743	1.3701	0.040378	0.064412	FALSE
osa-miR159d	10.2792	3.34743	1.3701	0.040378	0.064412	FALSE
osa-miR159e	10.2792	3.34743	1.3701	0.040378	0.064412	FALSE
osa-miR159f	212.488	32.0773	2.6382	9.0084e-15	2.0119e-13	TRUE
osa-miR160a-3p	0	3.02066	-2.4083	0.0098338	0.021254	TRUE
osa-miR160a-5p	254.087	306.238	-0.26595	0.23072	0.29166	FALSE
osa-miR160c-3p	0.35742	0.326766	0.044733	0.95652	NA	NA
osa-miR160d-3p	0	0.289541	-0.38887	0.53574	NA	NA
osa-miR160e-5p	82.9649	38.1732	1.0701	0.0041979	0.010614	TRUE
osa-miR160f-5p	24.593	90.8917	-1.7874	2.9384e-05	0.00011932	TRUE
osa-miR162a	4381.12	2516.78	0.77419	0.019356	0.036023	TRUE
osa-miR162b	0	0.653533	-0.67701	0.37443	NA	NA
osa-miR164a	51.3739	353.145	-2.6432	5.2973e-11	7.0983e-10	TRUE
osa-miR164c	10.255	22.2264	-1.0359	0.020722	0.038038	TRUE
osa-miR164d	2.74067	10.8128	-1.5771	0.031443	0.054464	FALSE
osa-miR164e	0	3.35082	-2.4778	0.0078128	0.01805	TRUE
osa-miR166a-3p	23984.1	13529.5	0.8113	0.0010744	0.0029992	TRUE
osa-miR166a-5p	34.7391	28.2851	0.27925	0.50662	0.56572	FALSE
osa-miR166b-5p	13.0877	51.7795	-1.8501	0.0001198	0.00041161	TRUE
osa-miR166d-5p	13.7008	15.9652	-0.21435	0.6217	0.66385	FALSE
osa-miR166e-3p	1.79559	2.3333	-0.27721	0.74899	0.77204	FALSE
osa-miR166g-3p	2554.73	1795.47	0.49875	0.054399	0.083787	FALSE
osa-miR166i-3p	1611.88	1070.28	0.5684	0.11164	0.15583	FALSE
osa-miR166k-3p	234.35	115.047	1.013	3.7297e-06	1.9697e-05	TRUE
osa-miR166l-5p	0	0.616308	-0.8649	0.29694	NA	NA
osa-miR166m	604.496	163.774	1.8568	1.5816e-16	4.2386e-15	TRUE
osa-miR167a-5p	171.063	120.672	0.4897	0.079753	0.11616	FALSE
osa-miR167c-3p	0.378623	0	0.4965	0.46111	NA	NA
osa-miR167d-3p	1.45088	6.51892	-1.654	0.037193	0.06153	FALSE
osa-miR167d-5p	8369.14	8412.1	-0.0072248	0.97943	0.97943	FALSE
osa-miR168a-3p	207.821	298.016	-0.50009	0.1564	0.21385	FALSE
osa-miR168a-5p	691.61	571.87	0.26457	0.45106	0.5166	FALSE
osa-miR168b	0	0	NA	NA	NA	NA
osa-miR169a	3.24223	1.85232	0.60461	0.46384	0.52673	FALSE
osa-miR169b	0	3.59975	-2.6014	0.0049868	0.012375	TRUE
osa-miR169e	0	0.58587	-0.64132	0.39209	NA	NA
osa-miR169f.1	0	0.292935	-0.39172	0.53393	NA	NA
osa-miR169h	0	0.292935	-0.39172	0.53393	NA	NA
osa-miR169r-5p	0	0	NA	NA	NA	NA
osa-miR171a	4.3569	17.8257	-1.7865	0.0035098	0.0090648	TRUE
osa-miR171b	101.377	537.914	-2.2908	1.7987e-08	1.5064e-07	TRUE
osa-miR171c-5p	0	1.63383	-1.114	0.19763	NA	NA
osa-miR171e-5p	10.3301	37.8517	-1.6399	0.0092074	0.020466	TRUE
osa-miR171f-5p	1.11467	0	1.2994	0.14663	NA	NA
osa-miR171i-3p	5.34862	106.667	-4.0692	1.123e-21	7.5239e-20	TRUE
osa-miR172a	0.736043	10.6639	-2.8662	0.0002733	0.00083231	TRUE
osa-miR172b	0	0.289541	-0.38887	0.53574	NA	NA
osa-miR172c	0	0	NA	NA	NA	NA
osa-miR172d-5p	5.36983	8.98562	-0.63047	0.33103	0.39606	FALSE
osa-miR1863a	1.45513	0.292935	1.1084	0.23784	NA	NA
osa-miR1863b	0.340464	0.289541	0.059765	0.94137	NA	NA
osa-miR1871	0.736043	0	1.0198	0.23086	NA	NA
osa-miR2118a	0	0	NA	NA	NA	NA
osa-miR2118b	27.4694	53.436	-0.92708	0.013458	0.027324	TRUE
osa-miR2118d	0	0	NA	NA	NA	NA
osa-miR2118e	0	0	NA	NA	NA	NA
osa-miR2118f	0	0	NA	NA	NA	NA
osa-miR2118p	0	0	NA	NA	NA	NA
osa-miR2120	10.4331	4.51238	1.0759	0.061551	0.093726	FALSE
osa-miR2275a	0	0	NA	NA	NA	NA
osa-miR2275c	0	0	NA	NA	NA	NA
osa-miR2275d	0	11.8017	-3.7599	1.9525e-05	8.44e-05	TRUE
osa-miR319a-3p.2-3p	14027.4	6306.66	1.1406	6.1348e-09	5.4804e-08	TRUE
osa-miR393a	1.43393	7.46199	-1.9109	0.0093166	0.020466	TRUE
osa-miR393b-3p	6.95214	44.7516	-2.4957	5.3074e-07	4.1834e-06	TRUE
osa-miR394	69.1963	499.351	-2.7284	1.2566e-12	2.4054e-11	TRUE
osa-miR395b	49.0555	17.8513	1.3507	0.0067486	0.016149	TRUE
osa-miR396a-3p	0.35742	0.619702	-0.28529	0.75362	NA	NA
osa-miR396a-5p	1146.61	313.393	1.8559	1.2114e-27	1.6232e-25	TRUE
osa-miR396c-3p	2.13181	10.9061	-1.9214	0.0074231	0.017451	TRUE
osa-miR396c-5p	425.146	1246.14	-1.4918	3.9723e-05	0.00015655	TRUE
osa-miR396e-3p	0	0.289541	-0.38887	0.53574	NA	NA
osa-miR396e-5p	8816.55	40817.2	-2.1731	4.6617e-19	1.5756e-17	TRUE
osa-miR396f-3p	0	0	NA	NA	NA	NA
osa-miR396f-5p	8817.61	40821.9	-2.1731	4.7034e-19	1.5756e-17	TRUE
osa-miR396g	309.107	236.527	0.31707	0.65917	0.69551	FALSE
osa-miR397a	8.73206	13.6827	-0.56272	0.34102	0.40084	FALSE
osa-miR397b	6.95342	12.4534	-0.71441	0.26265	0.32588	FALSE
osa-miR398b	12.4038	15.3266	-0.2699	0.59803	0.6505	FALSE
osa-miR399a	1.02139	3.31021	-1.1215	0.19775	0.26236	FALSE
osa-miR399d	25.9646	39.6955	-0.58486	0.12163	0.16802	FALSE
osa-miR399e	0	2.80218	-2.2061	0.018732	0.035353	TRUE
osa-miR399h	0	0.292935	-0.39172	0.53393	NA	NA
osa-miR399i	0.697884	2.17908	-0.98357	0.27866	0.33946	FALSE
osa-miR399j	5.56611	1.75082	1.0971	0.21559	0.27777	FALSE
osa-miR408-3p	421.395	689.483	-0.69536	0.011608	0.023931	TRUE
osa-miR408-5p	0.736043	2.39757	-1.1138	0.21163	0.27777	FALSE
osa-miR444a-3p.1	1.47209	2.11481	-0.36739	0.67559	0.70726	FALSE
osa-miR444a-3p.2	15.9356	37.8145	-1.1709	0.0081638	0.018541	TRUE
osa-miR444b.1	15.3564	10.6079	0.49075	0.3492	0.4069	FALSE
osa-miR444b.2	44.6015	101.062	-1.1431	0.00039246	0.0011433	TRUE
osa-miR444d.3	4.96575	7.99175	-0.5876	0.33927	0.40084	FALSE
osa-miR444f	12.5365	26.5237	-0.95236	0.10416	0.14848	FALSE
osa-miR5072	10.0587	4.51238	1.0293	0.07409	0.11031	FALSE
osa-miR5073	0	0.326766	-0.41879	0.51705	NA	NA
osa-miR5076	0	3.26619	-2.3926	0.010493	0.02197	TRUE
osa-miR5082	0	0	NA	NA	NA	NA
osa-miR5083	41.6166	24.0043	0.76242	0.033923	0.057541	FALSE
osa-miR5179	0	0.868624	-0.81764	0.30946	NA	NA
osa-miR528-3p	0	0	NA	NA	NA	NA
osa-miR528-5p	4.06733	17.1538	-1.8278	0.0035177	0.0090648	TRUE
osa-miR529a	0	11.7844	-3.8325	1.117e-05	5.1615e-05	TRUE
osa-miR529b	4.9488	2.21291	0.91444	0.25013	0.31325	FALSE
osa-miR530-5p	0	0	NA	NA	NA	NA
osa-miR535-5p	397.638	818.973	-1.0283	2.8551e-06	1.6576e-05	TRUE
osa-miR5523	0	12.5316	-3.4599	0.00013896	0.00045417	TRUE
osa-miR5538	0.680928	1.16156	-0.34466	0.71277	0.7404	FALSE
osa-miR5539a	0.340464	0.292935	0.057278	0.94384	NA	NA
osa-miR6246	0	0	NA	NA	NA	NA
osa-miR6253	0	0	NA	NA	NA	NA
osa-miR827	67.3112	338.829	-2.2514	2.9461e-11	4.3864e-10	TRUE

## Sheet: F1vsN1.Differential_analysis
sRNA	F1_readcount	N1_readcount	log2FoldChange	pval	padj	significant
novel_1	67201.7	69765.1	-0.047424	0.93308	0.97262	FALSE
novel_10	1200.27	1674.19	-0.4432	0.33675	0.50513	FALSE
novel_11	2007.08	837.448	1.1807	0.0050689	0.022177	TRUE
novel_15	206.782	150.691	0.40135	0.4829	0.64561	FALSE
novel_17	66.2996	159.615	-1.1671	0.01351	0.050357	FALSE
novel_18	64.542	90.4236	-0.46437	0.24665	0.425	FALSE
novel_19	12.0352	3.01728	1.4867	0.043439	0.11368	FALSE
novel_20	0	0.649534	-0.68178	0.3306	NA	NA
novel_21	57.3143	58.3857	-0.031631	0.94447	0.97621	FALSE
novel_22	52.8272	71.4378	-0.39882	0.3712	0.53715	FALSE
novel_23	119.262	11.7239	3.1015	7.1823e-12	8.8342e-10	TRUE
novel_24	2.9122	12.064	-1.6026	0.033431	0.094789	FALSE
novel_25	25.1195	34.2583	-0.4325	0.30594	0.47038	FALSE
novel_26	5.96941	34.8465	-2.2248	0.00017987	0.0022124	TRUE
novel_27	4.82399	23.2264	-1.9745	0.0015373	0.0099521	TRUE
novel_28	0	0	NA	NA	NA	NA
novel_29	2.67816	3.8622	-0.41286	0.60735	0.76229	FALSE
novel_30	1.83928	0	1.3339	0.1051	0.20519	FALSE
novel_31	1.60525	3.13925	-0.65926	0.40727	0.56728	FALSE
novel_33	0	0	NA	NA	NA	NA
novel_35	23.3444	15.6387	0.52644	0.25389	0.425	FALSE
novel_36	16.1167	1.8831	2.4663	0.00029405	0.0026703	TRUE
novel_37	4.30728	0	2.0179	0.018916	0.059657	FALSE
novel_4	2.29085	6.57391	-1.1206	0.13971	0.26037	FALSE
novel_42	10.3253	1.51316	2.0487	0.0052287	0.022177	TRUE
novel_43	0.613094	11.0427	-2.7909	0.00027734	0.0026703	TRUE
novel_44	19.7319	9.37822	0.77677	0.30331	0.47038	FALSE
novel_45	0.53233	2.10622	-0.74351	0.38122	0.53896	FALSE
novel_46	4.61383	3.07827	0.45787	0.55095	0.7059	FALSE
novel_47	1.33083	2.59362	-0.39918	0.64228	0.76699	FALSE
novel_48	0	0	NA	NA	NA	NA
novel_50	6.96157	0.322509	2.4795	0.0027794	0.015539	TRUE
novel_51	0.459821	0.915575	-0.39401	0.62883	NA	NA
novel_52	0.459821	0.296533	0.088836	0.89741	NA	NA
novel_53	8.77609	5.05284	0.66707	0.31228	0.47421	FALSE
novel_55	9.20378	29.0343	-1.4005	0.015608	0.051988	FALSE
novel_56	1.41159	10.5779	-2.071	0.005017	0.022177	TRUE
novel_57	139.46	131.939	0.078808	0.84393	0.91861	FALSE
novel_58	1.83928	1.54365	0.10161	0.90613	0.96081	FALSE
novel_59	37.0574	98.2999	-1.234	0.025282	0.075846	FALSE
novel_60	1350.24	1935.56	-0.48567	0.25071	0.425	FALSE
novel_64	4.36417	20.6192	-1.9016	0.0045698	0.021619	TRUE
novel_65	12.7538	2.18867	1.8415	0.015639	0.051988	FALSE
novel_66	33644.9	37723.5	-0.15303	0.73321	0.82739	FALSE
novel_67	200.457	23.4144	2.5874	5.0866e-05	0.00078207	TRUE
novel_68	7.40488	4.42477	0.62881	0.34669	0.50867	FALSE
novel_69	5.84827	1.57414	1.3657	0.075068	0.16199	FALSE
novel_7	1645.36	3368.02	-0.9318	0.069682	0.15348	FALSE
novel_70	58.8865	27.2354	1.0504	0.0063717	0.026124	TRUE
novel_71	16.0442	10.1373	0.58872	0.29652	0.46759	FALSE
novel_72	2.37161	4.11129	-0.6137	0.41047	0.56728	FALSE
novel_73	96.5204	46.4018	0.9594	0.060655	0.14636	FALSE
novel_74	5.62249	2.8382	0.74123	0.295	0.46759	FALSE
novel_75	13.5845	5.68092	1.0478	0.083156	0.1718	FALSE
novel_76	6.96157	7.68487	-0.095895	0.89277	0.95487	FALSE
novel_77	2020.96	2890.51	-0.50144	0.083804	0.1718	FALSE
novel_78	9.82513	6.97207	0.38109	0.5741	0.72798	FALSE
novel_79	5.95291	1.5956	1.3886	0.069878	0.15348	FALSE
novel_81	14.8419	34.4882	-1.035	0.065638	0.15233	FALSE
osa-miR1432-5p	3.5978	2.43325	0.35702	0.66518	0.7867	FALSE
osa-miR156a	250.594	75.217	1.6105	0.0002775	0.0026703	TRUE
osa-miR156c-3p	0.459821	0	0.39095	0.49019	NA	NA
osa-miR156f-3p	809.64	229.446	1.6376	0.0014969	0.0099521	TRUE
osa-miR156j-3p	0.266165	0.296533	-0.01342	0.98357	NA	NA
osa-miR156k	0	0.296533	-0.2824	0.57237	NA	NA
osa-miR156l-5p	1.22619	0	1.0131	0.19281	NA	NA
osa-miR159a.1	31245.8	42706.3	-0.43696	0.14217	0.261	FALSE
osa-miR159a.2	6.33196	5.2579	0.23928	0.7428	0.83059	FALSE
osa-miR159c	0.459821	8.96247	-2.68	0.0010451	0.0075616	TRUE
osa-miR159d	0.459821	8.96247	-2.68	0.0010451	0.0075616	TRUE
osa-miR159e	0.459821	8.96247	-2.68	0.0010451	0.0075616	TRUE
osa-miR159f	18.1175	185.725	-2.9938	7.2667e-09	4.469e-07	TRUE
osa-miR160a-3p	0	0	NA	NA	NA	NA
osa-miR160a-5p	87.7066	222.543	-1.2917	4.8462e-05	0.00078207	TRUE
osa-miR160c-3p	1.33083	0.327025	0.56623	0.4697	NA	NA
osa-miR160d-3p	0.266165	0	0.26733	0.581	NA	NA
osa-miR160e-5p	18.7627	72.332	-1.8088	3.299e-05	0.00075122	TRUE
osa-miR160f-5p	62.2072	21.5624	1.408	0.0035804	0.017616	TRUE
osa-miR162a	5684.53	3847.41	0.54925	0.039573	0.10817	FALSE
osa-miR162b	0.766368	0	0.75866	0.29186	NA	NA
osa-miR164a	22.3927	45.2239	-0.91272	0.067134	0.15292	FALSE
osa-miR164c	3.13798	9.02974	-1.2723	0.076404	0.16203	FALSE
osa-miR164d	3.35551	2.40276	0.29012	0.73165	0.82739	FALSE
osa-miR164e	0	0	NA	NA	NA	NA
osa-miR166a-3p	21215.9	21096.8	0.0077779	0.98187	0.99226	FALSE
osa-miR166a-5p	35.4439	30.5069	0.20912	0.63227	0.76699	FALSE
osa-miR166b-5p	61.7684	11.3167	1.9974	0.0025194	0.014756	TRUE
osa-miR166d-5p	21.1352	11.9583	0.683	0.25915	0.425	FALSE
osa-miR166e-3p	1.49235	1.56511	-0.0046061	0.9957	0.9957	FALSE
osa-miR166g-3p	1450.08	2238.39	-0.60358	0.060685	0.14636	FALSE
osa-miR166i-3p	2944.32	1409.48	0.99004	0.02292	0.07048	FALSE
osa-miR166k-3p	219.51	205.643	0.090251	0.77886	0.85536	FALSE
osa-miR166l-5p	0.572712	0	0.65894	0.33834	NA	NA
osa-miR166m	284.063	530.165	-0.84444	0.042616	0.11368	FALSE
osa-miR167a-5p	113.307	150.242	-0.36926	0.4193	0.57305	FALSE
osa-miR167c-3p	0.459821	0.322509	0.073673	0.91534	NA	NA
osa-miR167d-3p	21.9953	1.30358	2.4144	NA	NA	NA
osa-miR167d-5p	11047.9	7368.59	0.56571	0.061934	0.1465	FALSE
osa-miR168a-3p	295.95	183.03	0.64339	0.13963	0.26037	FALSE
osa-miR168a-5p	346.128	609.723	-0.75736	0.094578	0.18763	FALSE
osa-miR168b	0.266165	0	0.26733	0.581	NA	NA
osa-miR169a	4.73497	2.9037	0.54237	0.47358	0.64012	FALSE
osa-miR169b	0.53233	0	0.46636	0.44103	NA	NA
osa-miR169e	0.53233	0	0.46636	0.44103	NA	NA
osa-miR169f.1	0	0	NA	NA	NA	NA
osa-miR169h	0	0	NA	NA	NA	NA
osa-miR169r-5p	0.798496	0	0.62386	0.35213	NA	NA
osa-miR171a	5.2673	3.87574	0.36126	0.62509	0.76699	FALSE
osa-miR171b	386.064	88.4376	1.807	0.0033767	0.017616	TRUE
osa-miR171c-5p	0.838877	0	0.86447	0.24707	NA	NA
osa-miR171e-5p	25.8767	8.88343	1.2676	0.057015	0.14312	FALSE
osa-miR171f-5p	0	0.972043	-0.89554	0.23734	NA	NA
osa-miR171i-3p	45.6619	4.66935	2.7016	3.6645e-05	0.00075122	TRUE
osa-miR172a	0.459821	0.649534	-0.20369	0.797	NA	NA
osa-miR172b	0.459821	0	0.39095	0.49019	NA	NA
osa-miR172c	0.459821	0	0.39095	0.49019	NA	NA
osa-miR172d-5p	0	4.66483	-2.5065	0.0034993	0.017616	TRUE
osa-miR1863a	0.766368	1.26858	-0.40603	0.63781	0.76699	FALSE
osa-miR1863b	1.37946	0.296533	0.73127	0.37824	0.53896	FALSE
osa-miR1871	0	0.649534	-0.68178	0.3306	NA	NA
osa-miR2118a	0	0	NA	NA	NA	NA
osa-miR2118b	112.588	24.0386	1.9986	0.00015489	0.0021168	TRUE
osa-miR2118d	0	0	NA	NA	NA	NA
osa-miR2118e	0	0	NA	NA	NA	NA
osa-miR2118f	0	0	NA	NA	NA	NA
osa-miR2118p	0	0	NA	NA	NA	NA
osa-miR2120	3.89609	9.09412	-1.0155	0.11538	0.22175	FALSE
osa-miR2275a	0	0	NA	NA	NA	NA
osa-miR2275c	0	0	NA	NA	NA	NA
osa-miR2275d	1.2987	0	1.2914	0.11688	NA	NA
osa-miR319a-3p.2-3p	8996.8	12339.8	-0.44053	0.15585	0.27783	FALSE
osa-miR393a	0.766368	1.27309	-0.40749	0.6366	0.76699	FALSE
osa-miR393b-3p	5.71887	6.07684	-0.039905	0.95636	0.98027	FALSE
osa-miR394	101.51	60.2518	0.62196	0.34738	0.50867	FALSE
osa-miR395b	136.702	43.1623	1.5094	0.0024707	0.014756	TRUE
osa-miR396a-3p	1.22619	0.327025	0.51155	0.50932	NA	NA
osa-miR396a-5p	395.108	1006.59	-1.3204	7.6017e-08	3.1167e-06	TRUE
osa-miR396c-3p	1.56486	1.89665	-0.15549	0.85216	0.91943	FALSE
osa-miR396c-5p	444.762	372.03	0.22229	0.70466	0.81767	FALSE
osa-miR396e-3p	0	0	NA	NA	NA	NA
osa-miR396e-5p	9487.61	7719.88	0.2753	0.54399	0.70432	FALSE
osa-miR396f-3p	0.266165	0	0.26733	0.581	NA	NA
osa-miR396f-5p	9489.75	7720.79	0.27545	0.54376	0.70432	FALSE
osa-miR396g	79.7473	264.938	-1.3637	NA	NA	NA
osa-miR397a	28.8228	7.6392	1.5777	0.014561	0.051988	FALSE
osa-miR397b	28.218	6.10458	1.7546	0.010518	0.041732	TRUE
osa-miR398b	21.5951	10.9569	0.8107	0.21338	0.37494	FALSE
osa-miR399a	0	0.889599	-0.64482	0.34413	NA	NA
osa-miR399d	0.879259	22.8768	-3.5284	2.4698e-07	7.5946e-06	TRUE
osa-miR399e	0	0	NA	NA	NA	NA
osa-miR399h	0	0	NA	NA	NA	NA
osa-miR399i	0	0.623558	-0.66786	0.33739	NA	NA
osa-miR399j	0	4.95797	-2.1492	0.012664	0.048676	TRUE
osa-miR408-3p	1008.62	368.841	1.2864	0.018642	0.059657	FALSE
osa-miR408-5p	1.22619	0.649534	0.34111	0.68892	0.80702	FALSE
osa-miR444a-3p.1	1.37121	1.29907	0.089741	0.91714	0.96418	FALSE
osa-miR444a-3p.2	16.2213	14.0656	0.20494	0.71245	0.81898	FALSE
osa-miR444b.1	7.67104	13.485	-0.65885	0.2583	0.425	FALSE
osa-miR444b.2	9.51033	38.9504	-1.8419	0.00030393	0.0026703	TRUE
osa-miR444d.3	4.38804	4.38185	0.014234	0.98419	0.99226	FALSE
osa-miR444f	5.18654	11.093	-0.79257	0.2869	0.46433	FALSE
osa-miR5072	2.09719	8.90712	-1.5577	0.029749	0.087121	FALSE
osa-miR5073	0	0	NA	NA	NA	NA
osa-miR5076	0.798496	0	0.62386	0.35213	NA	NA
osa-miR5082	0	0	NA	NA	NA	NA
osa-miR5083	72.9538	36.4413	0.94591	0.014976	0.051988	FALSE
osa-miR5179	0	0	NA	NA	NA	NA
osa-miR528-3p	0	0	NA	NA	NA	NA
osa-miR528-5p	10.4061	3.50016	1.2178	0.086092	0.1736	FALSE
osa-miR529a	0.572712	0	0.65894	0.33834	NA	NA
osa-miR529b	1.49235	4.35136	-1.1489	0.14557	0.2633	FALSE
osa-miR530-5p	3.91997	0	1.8075	0.033908	0.094789	FALSE
osa-miR535-5p	323.012	348.296	-0.10163	0.76857	0.85165	FALSE
osa-miR5523	0.459821	0	0.39095	0.49019	NA	NA
osa-miR5538	1.68601	0.593066	0.56629	0.50197	0.6639	FALSE
osa-miR5539a	1.06466	0.296533	0.47921	0.53183	NA	NA
osa-miR6246	0	0	NA	NA	NA	NA
osa-miR6253	0	0	NA	NA	NA	NA
osa-miR827	107.14	59.0285	0.81232	0.046875	0.12012	FALSE

## Sheet: F2vsN2.Differential_analysis
sRNA	F2_readcount	N2_readcount	log2FoldChange	pval	padj	significant
novel_1	7317.91	10709.5	-0.54929	0.19103	0.33283	FALSE
novel_10	567.286	534.569	0.08665	0.82952	0.85339	FALSE
novel_11	254.523	314.708	-0.30777	0.44038	0.58777	FALSE
novel_15	176.311	233.819	-0.41	0.20667	0.34769	FALSE
novel_17	67.9558	36.1154	0.91882	0.02968	0.083723	FALSE
novel_18	36.7276	36.7971	-0.010802	0.97935	0.97935	FALSE
novel_19	36.9935	19.8745	0.8871	0.057234	0.13968	FALSE
novel_20	284.389	9.55664	4.9068	4.8776e-34	6.9749e-32	TRUE
novel_21	95.3949	77.2298	0.31115	0.42194	0.57465	FALSE
novel_22	57.7347	38.3636	0.58903	0.15347	0.28502	FALSE
novel_23	12.2512	16.9835	-0.45276	0.48001	0.60777	FALSE
novel_24	0.643459	2.2225	-1.7055	0.36664	0.51401	FALSE
novel_25	10.2186	20.9091	-1.0443	0.081832	0.18003	FALSE
novel_26	2.88795	2.13418	0.47858	0.7225	0.80092	FALSE
novel_27	3.01044	0.36362	3.2021	0.13634	0.26346	FALSE
novel_28	1.19239	0.36362	1.8137	0.47782	NA	NA
novel_29	7.08062	6.68652	0.10339	0.89526	0.91445	FALSE
novel_30	31.2176	3.10222	3.2669	2.5007e-05	0.00018252	TRUE
novel_31	1.3098	52.1081	-5.5741	1.0273e-08	1.3355e-07	TRUE
novel_33	0.31919	0	1.1733	0.77369	NA	NA
novel_35	0.31919	8.67692	-4.4936	0.0028963	0.010899	TRUE
novel_36	11.3475	17.5852	-0.61516	0.35249	0.50915	FALSE
novel_37	18.7061	8.47448	1.1441	0.058633	0.13968	FALSE
novel_4	1.60103	4.1004	-1.3044	0.3142	0.47799	FALSE
novel_42	11.9295	6.29952	0.93934	0.206	0.34769	FALSE
novel_43	0	0.851992	-2.1309	0.59435	NA	NA
novel_44	0	3.62073	-4.2094	0.022524	0.067104	FALSE
novel_45	2.36444	7.45454	-1.6333	0.10927	0.21726	FALSE
novel_46	0.638381	3.42941	-2.3305	0.16104	0.29298	FALSE
novel_47	4.74668	1.68223	1.4319	0.26006	0.41321	FALSE
novel_48	14.6588	0	6.432	4.9322e-06	4.4081e-05	TRUE
novel_50	1.62899	0.563644	1.4263	0.50132	0.618	FALSE
novel_51	5.3261	0	4.9479	0.0089918	0.029223	TRUE
novel_52	0	0	NA	NA	NA	NA
novel_53	8.50528	5.35921	0.68202	0.38468	0.53408	FALSE
novel_55	28.0567	18.2692	0.61092	0.24185	0.38859	FALSE
novel_56	1.08006	0.643267	0.76844	0.73105	NA	NA
novel_57	56.8097	42.3821	0.4163	0.32398	0.4826	FALSE
novel_58	0	0.851992	-2.1309	0.59435	NA	NA
novel_59	29.8336	24.8171	0.26832	0.59328	0.67531	FALSE
novel_60	1188.47	1129.21	0.074417	0.8192	0.84955	FALSE
novel_64	7.33831	42.5639	-2.5629	6.618e-06	5.5669e-05	TRUE
novel_65	2.23687	8.14535	-1.7914	0.10146	0.21409	FALSE
novel_66	94170	60148.3	0.64675	0.043883	0.11206	FALSE
novel_67	3.78657	1.48656	1.301	0.31235	0.47799	FALSE
novel_68	15.4787	2.20945	2.8371	0.0021078	0.0081465	TRUE
novel_69	6.88138	3.07449	1.1756	0.23944	0.38859	FALSE
novel_7	376.133	695.447	-0.88636	0.0018303	0.0072703	TRUE
novel_70	5.36726	22.2992	-2.0194	0.00513	0.01834	TRUE
novel_71	9.49843	6.24763	0.57518	0.44831	0.58777	FALSE
novel_72	1.71844	1.21561	0.50895	0.76058	0.82277	FALSE
novel_73	41.5668	202.345	-2.276	2.308e-07	2.3575e-06	TRUE
novel_74	0.64092	0	1.9464	0.60832	NA	NA
novel_75	9.74899	6.92974	0.52572	0.57427	0.66764	FALSE
novel_76	4.951	3.9887	0.31274	0.73405	0.80746	FALSE
novel_77	1886.5	1485.97	0.34407	0.49042	0.61004	FALSE
novel_78	8.70961	20.3436	-1.2188	0.034988	0.092653	FALSE
novel_79	17.8045	16.1271	0.13647	0.80981	0.84955	FALSE
novel_81	21.4177	17.439	0.28528	0.59503	0.67531	FALSE
osa-miR1432-5p	1.51412	21.4581	-3.9114	3.2907e-05	0.00022196	TRUE
osa-miR156a	96.129	215.484	-1.1675	0.0015043	0.006146	TRUE
osa-miR156c-3p	0.758329	1.57488	-1.0959	0.55675	0.66764	FALSE
osa-miR156f-3p	34.4115	419.636	-3.6264	1.4123e-24	5.049e-23	TRUE
osa-miR156j-3p	0	4.07703	-4.3712	0.014602	0.045394	TRUE
osa-miR156k	1.83077	0	3.426	0.19318	0.33283	FALSE
osa-miR156l-5p	0	0	NA	NA	NA	NA
osa-miR159a.1	14266.9	21900.4	-0.61832	0.17202	0.30749	FALSE
osa-miR159a.2	20.4195	17.0389	0.25976	0.61536	0.69288	FALSE
osa-miR159c	6.08189	3.42941	0.79191	0.48027	0.60777	FALSE
osa-miR159d	6.08189	3.42941	0.79191	0.48027	0.60777	FALSE
osa-miR159e	6.72535	3.42941	0.94222	0.35826	0.51231	FALSE
osa-miR159f	25.9164	33.0334	-0.35942	0.57271	0.66764	FALSE
osa-miR160a-3p	0.31919	3.06579	-3.0033	0.094037	0.20375	FALSE
osa-miR160a-5p	145.228	310.245	-1.0958	0.00011483	0.00056622	TRUE
osa-miR160c-3p	0.643459	0.36362	0.99535	0.76339	NA	NA
osa-miR160d-3p	0	0.279647	-0.75021	0.85413	NA	NA
osa-miR160e-5p	23.4198	38.5443	-0.70998	0.10598	0.2165	FALSE
osa-miR160f-5p	36.5746	90.3953	-1.3062	0.0030493	0.011181	TRUE
osa-miR162a	2358.37	2607.45	-0.1445	0.77099	0.82277	FALSE
osa-miR162b	0.32173	0.72724	-0.88449	0.78779	NA	NA
osa-miR164a	25.0361	354.532	-3.8181	6.0695e-27	2.8931e-25	TRUE
osa-miR164c	78.1419	22.7903	1.7919	0.00018138	0.00083669	TRUE
osa-miR164d	2.26991	10.8927	-2.3291	0.012658	0.040225	TRUE
osa-miR164e	1.83077	3.43376	-0.92392	0.49059	0.61004	FALSE
osa-miR166a-3p	6207.02	13613.8	-1.133	0.00015536	0.00074053	TRUE
osa-miR166a-5p	23.2871	28.2172	-0.27433	0.58954	0.67531	FALSE
osa-miR166b-5p	10.0423	52.7209	-2.4282	3.5332e-06	3.3683e-05	TRUE
osa-miR166d-5p	12.3635	16.1592	-0.3883	0.5201	0.63567	FALSE
osa-miR166e-3p	0	2.25893	-3.5405	0.14846	0.28306	FALSE
osa-miR166g-3p	1364.54	1813.15	-0.40976	0.10181	0.21409	FALSE
osa-miR166i-3p	1937.37	1086.99	0.83409	0.029859	0.083723	FALSE
osa-miR166k-3p	115.07	117.58	-0.026447	0.96485	0.97611	FALSE
osa-miR166l-5p	0	0.643267	-1.7023	0.65465	NA	NA
osa-miR166m	112.771	166.668	-0.55835	0.15283	0.28502	FALSE
osa-miR167a-5p	192.445	120.834	0.66738	0.033798	0.091192	FALSE
osa-miR167c-3p	0.75579	0	2.1408	0.55172	NA	NA
osa-miR167d-3p	5.73728	6.45201	-0.22376	0.80498	0.84955	FALSE
osa-miR167d-5p	16381.9	8441.45	0.95652	0.00086768	0.00376	TRUE
osa-miR168a-3p	88.2315	301.432	-1.7754	2.3472e-08	2.797e-07	TRUE
osa-miR168a-5p	175.378	577.778	-1.7229	2.5378e-10	4.0323e-09	TRUE
osa-miR168b	0	0	NA	NA	NA	NA
osa-miR169a	3.99089	1.93415	1.0676	0.36598	0.51401	FALSE
osa-miR169b	5.26765	3.62508	0.53482	0.5679	0.66764	FALSE
osa-miR169e	0.436599	0.567995	-0.59662	0.85693	NA	NA
osa-miR169f.1	0	0.283997	-0.75021	0.85413	NA	NA
osa-miR169h	0	0.283997	-0.75021	0.85413	NA	NA
osa-miR169r-5p	0	0	NA	NA	NA	NA
osa-miR171a	6.6669	18.4855	-1.4577	0.032424	0.089166	FALSE
osa-miR171b	584.14	539.126	0.11428	0.76349	0.82277	FALSE
osa-miR171c-5p	0	1.8181	-3.1931	0.31509	NA	NA
osa-miR171e-5p	53.6853	37.8059	0.50834	0.32124	0.4826	FALSE
osa-miR171f-5p	0	0	NA	NA	NA	NA
osa-miR171i-3p	182.026	107.619	0.75547	0.13451	0.26346	FALSE
osa-miR172a	0	10.5568	-5.7592	0.00010654	0.00056622	TRUE
osa-miR172b	14.669	0.279647	5.4648	9.9905e-05	0.00056622	TRUE
osa-miR172c	0	0	NA	NA	NA	NA
osa-miR172d-5p	0	9.40851	-5.5726	0.0003189	0.0014251	TRUE
osa-miR1863a	0.965189	0.283997	1.5744	0.61019	NA	NA
osa-miR1863b	0.31919	0.279647	0.21156	0.95715	NA	NA
osa-miR1871	0	0	NA	NA	NA	NA
osa-miR2118a	1.83077	0	3.426	0.19318	0.33283	FALSE
osa-miR2118b	840.667	53.4596	3.9725	7.2796e-17	2.082e-15	TRUE
osa-miR2118d	36.1482	0	7.7404	3.5132e-09	5.0239e-08	TRUE
osa-miR2118e	11.4852	0	6.0939	3.57e-05	0.00022196	TRUE
osa-miR2118f	0.32173	0	1.1733	0.77369	NA	NA
osa-miR2118p	24.8724	0	7.1963	5.0847e-08	5.5931e-07	TRUE
osa-miR2120	8.48495	4.5567	0.91049	0.27381	0.43027	FALSE
osa-miR2275a	2.70651	0	3.9743	0.05822	0.13968	FALSE
osa-miR2275c	2.67855	0	3.9977	0.051388	0.12892	FALSE
osa-miR2275d	192.061	11.6492	4.0196	9.1128e-16	2.1719e-14	TRUE
osa-miR319a-3p.2-3p	13433.3	6442.59	1.0602	0.005408	0.018862	TRUE
osa-miR393a	15.6342	7.45889	1.043	0.10939	0.21726	FALSE
osa-miR393b-3p	45.4068	44.7273	0.015164	0.96928	0.97611	FALSE
osa-miR394	249.695	499.756	-1.0038	0.018225	0.055452	FALSE
osa-miR395b	266.858	18.173	3.8832	3.9415e-28	2.8182e-26	TRUE
osa-miR396a-3p	0	0.647617	-1.711	0.65229	NA	NA
osa-miR396a-5p	781.636	318.747	1.2941	0.00011275	0.00056622	TRUE
osa-miR396c-3p	6.24046	10.7394	-0.79072	0.331	0.48797	FALSE
osa-miR396c-5p	730.829	1249.55	-0.77362	0.0061524	0.020602	TRUE
osa-miR396e-3p	0	0.279647	-0.75021	0.85413	NA	NA
osa-miR396e-5p	17925.6	41287	-1.2037	0.00011366	0.00056622	TRUE
osa-miR396f-3p	0	0	NA	NA	NA	NA
osa-miR396f-5p	17927.4	41291.6	-1.2037	0.00011386	0.00056622	TRUE
osa-miR396g	3620.05	242.283	3.9013	NA	NA	NA
osa-miR397a	74.0793	14.0016	2.417	1.6088e-05	0.00012781	TRUE
osa-miR397b	71.0562	12.7195	2.4939	3.425e-05	0.00022196	TRUE
osa-miR398b	292.492	15.8689	4.2149	1.5306e-11	2.7359e-10	TRUE
osa-miR399a	0.31919	3.34544	-3.1317	0.074341	0.16874	FALSE
osa-miR399d	7.5096	40.0382	-2.3937	2.5528e-05	0.00018252	TRUE
osa-miR399e	0.758329	2.94974	-1.9987	0.23664	0.38859	FALSE
osa-miR399h	0	0.283997	-0.75021	0.85413	NA	NA
osa-miR399i	0	2.29777	-3.5336	0.10544	0.2165	FALSE
osa-miR399j	0.75579	1.69528	-1.2397	0.53511	0.64848	FALSE
osa-miR408-3p	1036.52	701.603	0.56266	0.066362	0.15306	FALSE
osa-miR408-5p	1.08006	2.41382	-1.1808	0.45213	0.58777	FALSE
osa-miR444a-3p.1	1.51412	2.14288	-0.54655	0.70961	0.79277	FALSE
osa-miR444a-3p.2	35.2384	37.7219	-0.11853	0.81985	0.84955	FALSE
osa-miR444b.1	5.7937	10.794	-0.877	0.27916	0.43392	FALSE
osa-miR444b.2	159.262	102.446	0.63662	0.027049	0.078939	FALSE
osa-miR444d.3	13.3516	8.30025	0.69642	0.35148	0.50915	FALSE
osa-miR444f	47.9094	27.2352	0.8298	0.059583	0.13968	FALSE
osa-miR5072	6.52153	4.5567	0.54733	0.56047	0.66764	FALSE
osa-miR5073	0	0.36362	-0.75021	0.85413	NA	NA
osa-miR5076	1.51158	3.25276	-1.1629	0.41522	0.57093	FALSE
osa-miR5082	0.436599	0	1.1733	0.77369	NA	NA
osa-miR5083	41.8164	24.5565	0.76847	0.081111	0.18003	FALSE
osa-miR5179	0.32173	0.838941	-1.1574	0.71439	NA	NA
osa-miR528-3p	4.97642	0	4.8569	0.0061949	0.020602	TRUE
osa-miR528-5p	213.013	17.353	3.6145	2.2028e-15	4.5e-14	TRUE
osa-miR529a	5.39521	12.3539	-1.1909	0.16185	0.29298	FALSE
osa-miR529b	0.32173	2.37739	-2.6148	0.23621	0.38859	FALSE
osa-miR530-5p	0	0	NA	NA	NA	NA
osa-miR535-5p	976.387	829.489	0.23466	0.42906	0.57883	FALSE
osa-miR5523	34.1244	12.1653	1.4821	0.44927	0.58777	FALSE
osa-miR5538	0.75579	1.12294	-0.64751	0.76556	0.82277	FALSE
osa-miR5539a	3.87348	0.283997	3.5537	0.038125	0.099124	FALSE
osa-miR6246	0.64092	0	1.9464	0.60832	NA	NA
osa-miR6253	0.436599	0	1.1733	0.77369	NA	NA
osa-miR827	122.962	347.933	-1.5037	0.0015014	0.006146	TRUE
