# Supplementary material for: Integrated Analysis of microRNAs and Transcription Factor Targets in Floral Transition of Pleioblastus pygmaeus
Source: Plants (Basel). 2024 Oct 30;13(21):3033. doi: 10.3390/plants13213033 (PMC11548222; doi:10.3390/plants13213033)
Supplement: Supplementary file 1 [file plants-13-03033-s001.zip › Supplemental Excel S2 miRNA-TFs.xlsx]

## Sheet: TF-targets
Genes	Gene Length	NR ID	NR Description	NT ID	NT Description	KO ID	KO Description	Swissprot ID	Swissprot Description	PFAM ID	PFAM description	Gene Ontology Biological Pathway	BP Description	Gene Ontology Molecular Function	MF Description	Gene Ontology Cellular Component	CC Description	KOG ID	KOG Description	miRNA	Hit1_id	Hit1_description	tf_id	Subfamily	tf_Family	Gene Length	NR GI	NR ID	NR Score	NR Evalue	NR Description	NT GI	NT ID	NT Score	NT Evalue	NT Description	KO ID	KO Name	KO Description	Http Link	Swissprot ID	Swissprot Score	Swissprot Evalue	Swissprot Description	PFAM ID	PFAM description	Gene Ontology Biological Pathway	BP Description	Gene Ontology Molecular Function
Cluster-10432.16287	6313	XP_020177401.1	uncharacterized protein LOC109762928 [Aegilops tauschii subsp. tauschii]	AK450925	Triticum aestivum mRNA, clone: tplb0042p13, cultivar Chinese Spring	-	-	B8B8I3	PHD finger protein ALFIN-LIKE 2 OS=Oryza sativa subsp. indica OX=39946 GN=OsI_25444 PE=3 SV=1	PF15965//PF00190//PF00130//PF01370//PF12165//PF00506//PF04828//PF01073	TRAF-like zinc-finger//Cupin//Phorbol esters/diacylglycerol binding domain (C1 domain)//NAD dependent epimerase/dehydratase family//Alfin//Influenza virus nucleoprotein//Glutathione-dependent formaldehyde-activating enzyme//3-beta hydroxysteroid dehydrogenase/isomerase family	GO:0035556//GO:0008210//GO:0008209//GO:0006355//GO:0006694//GO:0008207//GO:0055114	intracellular signal transduction//estrogen metabolic process//androgen metabolic process//regulation of transcription, DNA-templated//steroid biosynthetic process//C21-steroid hormone metabolic process//oxidation-reduction process	GO:0005198//GO:0003854//GO:0016846//GO:0045735//GO:0042393//GO:0016616//GO:0008270//GO:0050662//GO:0003824	structural molecule activity//3-beta-hydroxy-delta5-steroid dehydrogenase activity//carbon-sulfur lyase activity//nutrient reservoir activity//histone binding//oxidoreductase activity, acting on the CH-OH group of donors, NAD or NADP as acceptor//zinc ion binding//obsolete coenzyme binding//catalytic activity	--	--	--	--	osa-miR171i-3p,novel_43,novel_33	B8B8I3	PHD finger protein ALFIN-LIKE 2 OS=Oryza sativa subsp. indica OX=39946 GN=OsI_25444 PE=3 SV=1	Cluster-10432.16287-1R	Alfin-like	Alfin-like	6313	1149843451	XP_020177401.1	1329	3.6e-143	uncharacterized protein LOC109762928 [Aegilops tauschii subsp. tauschii]	AK450925.1	AK450925	566	0	Triticum aestivum mRNA, clone: tplb0042p13, cultivar Chinese Spring	-	-	-	http://www.genome.jp/dbget-bin/www_bget?ko:-	B8B8I3	611	2.5e-61	PHD finger protein ALFIN-LIKE 2 OS=Oryza sativa subsp. indica OX=39946 GN=OsI_25444 PE=3 SV=1	PF15965//PF00190//PF00130//PF01370//PF12165//PF00506//PF04828//PF01073	TRAF-like zinc-finger//Cupin//Phorbol esters/diacylglycerol binding domain (C1 domain)//NAD dependent epimerase/dehydratase family//Alfin//Influenza virus nucleoprotein//Glutathione-dependent formaldehyde-activating enzyme//3-beta hydroxysteroid dehydrogenase/isomerase family	GO:0035556//GO:0008210//GO:0008209//GO:0006355//GO:0006694//GO:0008207//GO:0055114	intracellular signal transduction//estrogen metabolic process//androgen metabolic process//regulation of transcription, DNA-templated//steroid biosynthetic process//C21-steroid hormone metabolic process//oxidation-reduction process	GO:0005198//GO:0003854//GO:0016846//GO:0045735//GO:0042393//GO:0016616//GO:0008270//GO:0050662//GO:0003824
Cluster-10432.9056	3764	OEL32041.1	PHD finger protein ALFIN-LIKE 1 [Dichanthelium oligosanthes]	XM_004977059	PREDICTED: Setaria italica PHD finger protein ALFIN-LIKE 1 (LOC101770231), mRNA	-	-	A2Y0Q2	PHD finger protein ALFIN-LIKE 1 OS=Oryza sativa subsp. indica OX=39946 GN=OsI_18576 PE=3 SV=1	PF00130//PF12165	Phorbol esters/diacylglycerol binding domain (C1 domain)//Alfin	GO:0035556//GO:0006355	intracellular signal transduction//regulation of transcription, DNA-templated	GO:0042393	histone binding	--	--	KOG1632	Uncharacterized PHD Zn-finger protein	osa-miR166a-5p	A2Y0Q2	PHD finger protein ALFIN-LIKE 1 OS=Oryza sativa subsp. indica OX=39946 GN=OsI_18576 PE=3 SV=1	Cluster-10432.9056-0R	Alfin-like	Alfin-like	3764	1070971749	OEL32041.1	568	3.7e-55	PHD finger protein ALFIN-LIKE 1 [Dichanthelium oligosanthes]	XM_004977059.2	XM_004977059	312	1.61e-159	PREDICTED: Setaria italica PHD finger protein ALFIN-LIKE 1 (LOC101770231), mRNA	-	-	-	http://www.genome.jp/dbget-bin/www_bget?ko:-	A2Y0Q2	556	3.5e-55	PHD finger protein ALFIN-LIKE 1 OS=Oryza sativa subsp. indica OX=39946 GN=OsI_18576 PE=3 SV=1	PF00130//PF12165	Phorbol esters/diacylglycerol binding domain (C1 domain)//Alfin	GO:0035556//GO:0006355	intracellular signal transduction//regulation of transcription, DNA-templated	GO:0042393
Cluster-16631.0	593	XP_012701391.1	PHD finger protein ALFIN-LIKE 1 [Setaria italica]	--	--	-	-	Q75IR6	PHD finger protein ALFIN-LIKE 1 OS=Oryza sativa subsp. japonica OX=39947 GN=Os05g0163100 PE=2 SV=1	PF00130	Phorbol esters/diacylglycerol binding domain (C1 domain)	GO:0035556	intracellular signal transduction	--	--	--	--	KOG1632	Uncharacterized PHD Zn-finger protein	novel_10	Q75IR6	PHD finger protein ALFIN-LIKE 1 OS=Oryza sativa subsp. japonica OX=39947 GN=Os05g0163100 PE=2 SV=1	Cluster-16631.0-2F	Alfin-like	Alfin-like	593	835973363	XP_012701391.1	479	1.2e-45	PHD finger protein ALFIN-LIKE 1 [Setaria italica]	--	--	--	--	--	-	-	-	http://www.genome.jp/dbget-bin/www_bget?ko:-	Q75IR6	399	8.8e-38	PHD finger protein ALFIN-LIKE 1 OS=Oryza sativa subsp. japonica OX=39947 GN=Os05g0163100 PE=2 SV=1	PF00130	Phorbol esters/diacylglycerol binding domain (C1 domain)	GO:0035556	intracellular signal transduction	--
Cluster-10432.20267	1753	ONM59535.1	PHD finger protein ALFIN-LIKE 4 [Zea mays]	FP095982	Phyllostachys edulis cDNA clone: bpst40101c15, full insert sequence	-	-	B8B8C5	PHD finger protein ALFIN-LIKE 9 OS=Oryza sativa subsp. indica OX=39946 GN=OsI_26819 PE=3 SV=1	PF00130//PF12165	Phorbol esters/diacylglycerol binding domain (C1 domain)//Alfin	GO:0006355//GO:0035556	regulation of transcription, DNA-templated//intracellular signal transduction	GO:0042393	histone binding	--	--	KOG1632	Uncharacterized PHD Zn-finger protein	novel_10	B8B8C5	PHD finger protein ALFIN-LIKE 9 OS=Oryza sativa subsp. indica OX=39946 GN=OsI_26819 PE=3 SV=1	Cluster-10432.20267-1F	Alfin-like	Alfin-like	1753	1142861051	ONM59535.1	519	8.4e-50	PHD finger protein ALFIN-LIKE 4 [Zea mays]	FP095982.1	FP095982	608	0	Phyllostachys edulis cDNA clone: bpst40101c15, full insert sequence	-	-	-	http://www.genome.jp/dbget-bin/www_bget?ko:-	B8B8C5	514	1.2e-50	PHD finger protein ALFIN-LIKE 9 OS=Oryza sativa subsp. indica OX=39946 GN=OsI_26819 PE=3 SV=1	PF00130//PF12165	Phorbol esters/diacylglycerol binding domain (C1 domain)//Alfin	GO:0006355//GO:0035556	regulation of transcription, DNA-templated//intracellular signal transduction	GO:0042393
Cluster-10432.3911	2049	RCV17677.1	hypothetical protein SETIT_3G238500v2 [Setaria italica]	FP098085	Phyllostachys edulis cDNA clone: bphyst031a13, full insert sequence	-	-	A2Y4R8	PHD finger protein ALFIN-LIKE 5 OS=Oryza sativa subsp. indica OX=39946 GN=OsI_19996 PE=3 SV=1	PF00130	Phorbol esters/diacylglycerol binding domain (C1 domain)	GO:0035556	intracellular signal transduction	--	--	--	--	KOG1632	Uncharacterized PHD Zn-finger protein	--	--	--	Cluster-10432.3911-1R	Alfin-like	Alfin-like	2049	1433412037	RCV17677.1	555	6.6e-54	hypothetical protein SETIT_3G238500v2 [Setaria italica]	FP098085.1	FP098085	592	0	Phyllostachys edulis cDNA clone: bphyst031a13, full insert sequence	-	-	-	http://www.genome.jp/dbget-bin/www_bget?ko:-	A2Y4R8	552	5.5e-55	PHD finger protein ALFIN-LIKE 5 OS=Oryza sativa subsp. indica OX=39946 GN=OsI_19996 PE=3 SV=1	PF00130	Phorbol esters/diacylglycerol binding domain (C1 domain)	GO:0035556	intracellular signal transduction	--
Cluster-10432.5886	1254	Q7F2Z1.1	RecName: Full=PHD finger protein ALFIN-LIKE 6	FP100013	Phyllostachys edulis cDNA clone: bphylf059n02, full insert sequence	-	-	Q7F2Z1	PHD finger protein ALFIN-LIKE 6 OS=Oryza sativa subsp. japonica OX=39947 GN=Os01g0887700 PE=2 SV=1	PF12165//PF00130//PF04135	Alfin//Phorbol esters/diacylglycerol binding domain (C1 domain)//Nucleolar RNA-binding protein, Nop10p family	GO:0006355//GO:0042254//GO:0001522//GO:0035556	regulation of transcription, DNA-templated//ribosome biogenesis//pseudouridine synthesis//intracellular signal transduction	GO:0030515//GO:0042393	snoRNA binding//histone binding	--	--	KOG1632	Uncharacterized PHD Zn-finger protein	--	--	--	Cluster-10432.5886-1R	Alfin-like	Alfin-like	1254	75276135	Q7F2Z1.1	1053	7.2e-112	RecName: Full=PHD finger protein ALFIN-LIKE 6	FP100013.1	FP100013	1019	0	Phyllostachys edulis cDNA clone: bphylf059n02, full insert sequence	-	-	-	http://www.genome.jp/dbget-bin/www_bget?ko:-	Q7F2Z1	1053	2.7e-113	PHD finger protein ALFIN-LIKE 6 OS=Oryza sativa subsp. japonica OX=39947 GN=Os01g0887700 PE=2 SV=1	PF12165//PF00130//PF04135	Alfin//Phorbol esters/diacylglycerol binding domain (C1 domain)//Nucleolar RNA-binding protein, Nop10p family	GO:0006355//GO:0042254//GO:0001522//GO:0035556	regulation of transcription, DNA-templated//ribosome biogenesis//pseudouridine synthesis//intracellular signal transduction	GO:0030515//GO:0042393
Cluster-10432.4462	1339	XP_006662852.1	PREDICTED: PHD finger protein ALFIN-LIKE 8 [Oryza brachyantha]	FP093042	Phyllostachys edulis cDNA clone: bphylf027k17, full insert sequence	-	-	Q2R837	PHD finger protein ALFIN-LIKE 8 OS=Oryza sativa subsp. japonica OX=39947 GN=Os11g0244800 PE=2 SV=1	PF12165	Alfin	GO:0006355	regulation of transcription, DNA-templated	GO:0042393	histone binding	--	--	KOG1632	Uncharacterized PHD Zn-finger protein	--	--	--	Cluster-10432.4462-2R	Alfin-like	Alfin-like	1339	573961360	XP_006662852.1	1060	1.2e-112	PREDICTED: PHD finger protein ALFIN-LIKE 8 [Oryza brachyantha]	FP093042.1	FP093042	971	0	Phyllostachys edulis cDNA clone: bphylf027k17, full insert sequence	-	-	-	http://www.genome.jp/dbget-bin/www_bget?ko:-	Q2R837	1051	5e-113	PHD finger protein ALFIN-LIKE 8 OS=Oryza sativa subsp. japonica OX=39947 GN=Os11g0244800 PE=2 SV=1	PF12165	Alfin	GO:0006355	regulation of transcription, DNA-templated	GO:0042393
Cluster-10432.13309	1102	PAN06575.2	hypothetical protein PAHAL_1G272200 [Panicum hallii]	FP098556	Phyllostachys edulis cDNA clone: bphyst016p18, full insert sequence	-	-	B8ADZ3	PHD finger protein ALFIN-LIKE 7 OS=Oryza sativa subsp. indica OX=39946 GN=OsI_07694 PE=3 SV=1	PF12165//PF00130	Alfin//Phorbol esters/diacylglycerol binding domain (C1 domain)	GO:0035556//GO:0006355	intracellular signal transduction//regulation of transcription, DNA-templated	GO:0042393	histone binding	--	--	--	--	--	--	--	Cluster-10432.13309-1F	Alfin-like	Alfin-like	1102	1385076533	PAN06575.2	1043	9.1e-111	hypothetical protein PAHAL_1G272200 [Panicum hallii]	FP098556.1	FP098556	984	0	Phyllostachys edulis cDNA clone: bphyst016p18, full insert sequence	-	-	-	http://www.genome.jp/dbget-bin/www_bget?ko:-	B8ADZ3	1036	2.2e-111	PHD finger protein ALFIN-LIKE 7 OS=Oryza sativa subsp. indica OX=39946 GN=OsI_07694 PE=3 SV=1	PF12165//PF00130	Alfin//Phorbol esters/diacylglycerol binding domain (C1 domain)	GO:0035556//GO:0006355	intracellular signal transduction//regulation of transcription, DNA-templated	GO:0042393
Cluster-24146.1	3345	XP_006662852.1	PREDICTED: PHD finger protein ALFIN-LIKE 8 [Oryza brachyantha]	FP096894	Phyllostachys edulis cDNA clone: bphyst024l13, full insert sequence	-	-	B8BJV8	PHD finger protein ALFIN-LIKE 8 OS=Oryza sativa subsp. indica OX=39946 GN=OsI_35671 PE=3 SV=1	PF12165//PF15957//PF05920//PF00130	Alfin//Commissureless//Homeobox KN domain//Phorbol esters/diacylglycerol binding domain (C1 domain)	GO:0006355//GO:0035556//GO:0007411	regulation of transcription, DNA-templated//intracellular signal transduction//axon guidance	GO:0003677//GO:0042393	DNA binding//histone binding	--	--	KOG1632	Uncharacterized PHD Zn-finger protein	--	--	--	Cluster-24146.1-1F	Alfin-like	Alfin-like	3345	573961360	XP_006662852.1	413	3.1e-37	PREDICTED: PHD finger protein ALFIN-LIKE 8 [Oryza brachyantha]	FP096894.1	FP096894	520	0	Phyllostachys edulis cDNA clone: bphyst024l13, full insert sequence	-	-	-	http://www.genome.jp/dbget-bin/www_bget?ko:-	B8BJV8	412	1.6e-38	PHD finger protein ALFIN-LIKE 8 OS=Oryza sativa subsp. indica OX=39946 GN=OsI_35671 PE=3 SV=1	PF12165//PF15957//PF05920//PF00130	Alfin//Commissureless//Homeobox KN domain//Phorbol esters/diacylglycerol binding domain (C1 domain)	GO:0006355//GO:0035556//GO:0007411	regulation of transcription, DNA-templated//intracellular signal transduction//axon guidance	GO:0003677//GO:0042393
Cluster-10432.20801	2165	XP_006652934.1	PREDICTED: AP2-like ethylene-responsive transcription factor AIL5 [Oryza brachyantha]	XM_006652871	PREDICTED: Oryza brachyantha AP2-like ethylene-responsive transcription factor AIL5 (LOC102714730), mRNA	K09285	AP2-like factor, ANT lineage	Q6PQQ3	AP2-like ethylene-responsive transcription factor AIL5 OS=Arabidopsis thaliana OX=3702 GN=AIL5 PE=2 SV=2	PF00847//PF03932	AP2 domain//CutC family	GO:0055070//GO:0006355	copper ion homeostasis//regulation of transcription, DNA-templated	GO:0003700//GO:0005507	DNA-binding transcription factor activity//copper ion binding	GO:0005667	transcription regulator complex	--	--	osa-miR408-5p,osa-miR156k,osa-miR159a.2	Q6PQQ3	AP2-like ethylene-responsive transcription factor AIL5 OS=Arabidopsis thaliana OX=3702 GN=AIL5 PE=2 SV=2	Cluster-10432.20801-1F	AP2/ERF-AP2	AP2/ERF->AP2/ERF-AP2	2165	573941078	XP_006652934.1	1393	4.7e-151	PREDICTED: AP2-like ethylene-responsive transcription factor AIL5 [Oryza brachyantha]	XM_006652871.2	XM_006652871	768	0	PREDICTED: Oryza brachyantha AP2-like ethylene-responsive transcription factor AIL5 (LOC102714730), mRNA	K09285	OVM, ANT	AP2-like factor, ANT lineage	http://www.genome.jp/dbget-bin/www_bget?ko:K09285	Q6PQQ3	919	1.6e-97	AP2-like ethylene-responsive transcription factor AIL5 OS=Arabidopsis thaliana OX=3702 GN=AIL5 PE=2 SV=2	PF00847//PF03932	AP2 domain//CutC family	GO:0055070//GO:0006355	copper ion homeostasis//regulation of transcription, DNA-templated	GO:0003700//GO:0005507
Cluster-11953.0	2932	XP_006657174.2	PREDICTED: AP2-like ethylene-responsive transcription factor TOE3 isoform X1 [Oryza brachyantha]	XM_006657111	PREDICTED: Oryza brachyantha AP2-like ethylene-responsive transcription factor TOE3 (LOC102709290), transcript variant X1, mRNA	K09284	AP2-like factor, euAP2 lineage	A0A0N7KMH0	APETALA2-like protein 4 OS=Oryza sativa subsp. japonica OX=39947 GN=AP2-4 PE=2 SV=2	PF00847//PF03855	AP2 domain//M-factor	GO:0007165//GO:0006355	signal transduction//regulation of transcription, DNA-templated	GO:0000772//GO:0003700	mating pheromone activity//DNA-binding transcription factor activity	GO:0005667	transcription regulator complex	--	--	osa-miR172c,osa-miR172a,osa-miR172b	A0A0N7KMH0	APETALA2-like protein 4 OS=Oryza sativa subsp. japonica OX=39947 GN=AP2-4 PE=2 SV=2	Cluster-11953.0-1F	AP2/ERF-AP2	AP2/ERF->AP2/ERF-AP2	2932	1002860104	XP_006657174.2	1165	1.7e-124	PREDICTED: AP2-like ethylene-responsive transcription factor TOE3 isoform X1 [Oryza brachyantha]	XM_006657111.2	XM_006657111	563	0	PREDICTED: Oryza brachyantha AP2-like ethylene-responsive transcription factor TOE3 (LOC102709290), transcript variant X1, mRNA	K09284	AP2	AP2-like factor, euAP2 lineage	http://www.genome.jp/dbget-bin/www_bget?ko:K09284	A0A0N7KMH0	1077	1.1e-115	APETALA2-like protein 4 OS=Oryza sativa subsp. japonica OX=39947 GN=AP2-4 PE=2 SV=2	PF00847//PF03855	AP2 domain//M-factor	GO:0007165//GO:0006355	signal transduction//regulation of transcription, DNA-templated	GO:0000772//GO:0003700
Cluster-10432.8505	1848	EAZ09147.1	hypothetical protein OsI_31417 [Oryza sativa Indica Group]	XM_015756366	PREDICTED: Oryza sativa Japonica Group AP2-like ethylene-responsive transcription factor At1g16060 (LOC4347101), transcript variant X7, mRNA	K09285	AP2-like factor, ANT lineage	Q94AN4	AP2-like ethylene-responsive transcription factor At1g16060 OS=Arabidopsis thaliana OX=3702 GN=At1g16060 PE=2 SV=1	PF00847	AP2 domain	GO:0006355	regulation of transcription, DNA-templated	GO:0003700	DNA-binding transcription factor activity	GO:0005667	transcription regulator complex	--	--	novel_50	Q94AN4	AP2-like ethylene-responsive transcription factor At1g16060 OS=Arabidopsis thaliana OX=3702 GN=At1g16060 PE=2 SV=1	Cluster-10432.8505-1R	AP2/ERF-AP2	AP2/ERF->AP2/ERF-AP2	1848	125563767	EAZ09147.1	1360	2.7e-147	hypothetical protein OsI_31417 [Oryza sativa Indica Group]	XM_015756366.2	XM_015756366	678	0	PREDICTED: Oryza sativa Japonica Group AP2-like ethylene-responsive transcription factor At1g16060 (LOC4347101), transcript variant X7, mRNA	K09285	OVM, ANT	AP2-like factor, ANT lineage	http://www.genome.jp/dbget-bin/www_bget?ko:K09285	Q94AN4	797	1.9e-83	AP2-like ethylene-responsive transcription factor At1g16060 OS=Arabidopsis thaliana OX=3702 GN=At1g16060 PE=2 SV=1	PF00847	AP2 domain	GO:0006355	regulation of transcription, DNA-templated	GO:0003700
Cluster-10432.4996	2003	XP_006650798.1	PREDICTED: floral homeotic protein APETALA 2-like [Oryza brachyantha]	XM_020298846	PREDICTED: Aegilops tauschii subsp. tauschii AP2-like ethylene-responsive transcription factor TOE3 (LOC109739803), transcript variant X1, mRNA	K09284	AP2-like factor, euAP2 lineage	Q84TB5	APETALA2-like protein 2 OS=Oryza sativa subsp. japonica OX=39947 GN=AP2-2 PE=1 SV=1	PF00847	AP2 domain	GO:0006355	regulation of transcription, DNA-templated	GO:0003700	DNA-binding transcription factor activity	GO:0005667	transcription regulator complex	--	--	--	--	--	Cluster-10432.4996-1R	AP2/ERF-AP2	AP2/ERF->AP2/ERF-AP2	2003	573926538	XP_006650798.1	1162	2.6e-124	PREDICTED: floral homeotic protein APETALA 2-like [Oryza brachyantha]	XM_020298846.1	XM_020298846	646	0	PREDICTED: Aegilops tauschii subsp. tauschii AP2-like ethylene-responsive transcription factor TOE3 (LOC109739803), transcript variant X1, mRNA	K09284	AP2	AP2-like factor, euAP2 lineage	http://www.genome.jp/dbget-bin/www_bget?ko:K09284	Q84TB5	1122	4.4e-121	APETALA2-like protein 2 OS=Oryza sativa subsp. japonica OX=39947 GN=AP2-2 PE=1 SV=1	PF00847	AP2 domain	GO:0006355	regulation of transcription, DNA-templated	GO:0003700
Cluster-10432.25369	1717	XP_006662699.1	PREDICTED: AP2-like ethylene-responsive transcription factor At1g79700 [Oryza brachyantha]	XM_004978412	PREDICTED: Setaria italica AP2-like ethylene-responsive transcription factor At1g79700 (LOC101765910), mRNA	K09285	AP2-like factor, ANT lineage	Q6X5Y6	Ethylene-responsive transcription factor WRI1 OS=Arabidopsis thaliana OX=3702 GN=WRI1 PE=1 SV=1	PF00513//PF05036//PF05115//PF00847	Late Protein L2//SPOR domain//Cytochrome B6-F complex subunit VI (PetL)//AP2 domain	GO:0006118//GO:0006355	obsolete electron transport//regulation of transcription, DNA-templated	GO:0005198//GO:0003700//GO:0009055//GO:0042834	structural molecule activity//DNA-binding transcription factor activity//electron transfer activity//peptidoglycan binding	GO:0009274//GO:0005667//GO:0019028//GO:0009512	peptidoglycan-based cell wall//transcription regulator complex//viral capsid//cytochrome b6f complex	--	--	--	--	--	Cluster-10432.25369-2F	AP2/ERF-AP2	AP2/ERF->AP2/ERF-AP2	1717	573961040	XP_006662699.1	1125	4.4e-120	PREDICTED: AP2-like ethylene-responsive transcription factor At1g79700 [Oryza brachyantha]	XM_004978412.3	XM_004978412	451	0	PREDICTED: Setaria italica AP2-like ethylene-responsive transcription factor At1g79700 (LOC101765910), mRNA	K09285	OVM, ANT	AP2-like factor, ANT lineage	http://www.genome.jp/dbget-bin/www_bget?ko:K09285	Q6X5Y6	649	2.6e-66	Ethylene-responsive transcription factor WRI1 OS=Arabidopsis thaliana OX=3702 GN=WRI1 PE=1 SV=1	PF00513//PF05036//PF05115//PF00847	Late Protein L2//SPOR domain//Cytochrome B6-F complex subunit VI (PetL)//AP2 domain	GO:0006118//GO:0006355	obsolete electron transport//regulation of transcription, DNA-templated	GO:0005198//GO:0003700//GO:0009055//GO:0042834
Cluster-12887.0	1050	XP_015611044.2	ethylene-responsive transcription factor ERF109 [Oryza sativa Japonica Group]	CP018165	Oryza sativa Indica Group cultivar Shuhui498 chromosome 9 sequence	-	-	Q9SZ06	Ethylene-responsive transcription factor ERF109 OS=Arabidopsis thaliana OX=3702 GN=ERF109 PE=1 SV=1	PF05300//PF00847	Protein of unknown function (DUF737)//AP2 domain	GO:0006355	regulation of transcription, DNA-templated	GO:0003700	DNA-binding transcription factor activity	GO:0061617//GO:0005739//GO:0005667	MICOS complex//mitochondrion//transcription regulator complex	--	--	osa-miR6253	Q9SZ06	Ethylene-responsive transcription factor ERF109 OS=Arabidopsis thaliana OX=3702 GN=ERF109 PE=1 SV=1	Cluster-12887.0-2R	AP2/ERF-ERF	AP2/ERF->AP2/ERF-ERF	1050	1443100356	XP_015611044.2	655	8.5e-66	ethylene-responsive transcription factor ERF109 [Oryza sativa Japonica Group]	CP018165.1	CP018165	283	5.8e-144	Oryza sativa Indica Group cultivar Shuhui498 chromosome 9 sequence	-	-	-	http://www.genome.jp/dbget-bin/www_bget?ko:-	Q9SZ06	206	3.8e-15	Ethylene-responsive transcription factor ERF109 OS=Arabidopsis thaliana OX=3702 GN=ERF109 PE=1 SV=1	PF05300//PF00847	Protein of unknown function (DUF737)//AP2 domain	GO:0006355	regulation of transcription, DNA-templated	GO:0003700
Cluster-3601.0	1695	XP_004966650.1	ethylene-responsive transcription factor ERF018 [Setaria italica]	--	--	-	-	Q84QC2	Ethylene-responsive transcription factor ERF017 OS=Arabidopsis thaliana OX=3702 GN=ERF017 PE=2 SV=1	PF00847//PF12300	AP2 domain//ATP-dependent RNA helicase RhlB	GO:0006355	regulation of transcription, DNA-templated	GO:0016817//GO:0003700	hydrolase activity, acting on acid anhydrides//DNA-binding transcription factor activity	GO:0005667	transcription regulator complex	--	--	osa-miR5539a	Q84QC2	Ethylene-responsive transcription factor ERF017 OS=Arabidopsis thaliana OX=3702 GN=ERF017 PE=2 SV=1	Cluster-3601.0-2F	AP2/ERF-ERF	AP2/ERF->AP2/ERF-ERF	1695	514769061	XP_004966650.1	500	1.3e-47	ethylene-responsive transcription factor ERF018 [Setaria italica]	--	--	--	--	--	-	-	-	http://www.genome.jp/dbget-bin/www_bget?ko:-	Q84QC2	284	5.5e-24	Ethylene-responsive transcription factor ERF017 OS=Arabidopsis thaliana OX=3702 GN=ERF017 PE=2 SV=1	PF00847//PF12300	AP2 domain//ATP-dependent RNA helicase RhlB	GO:0006355	regulation of transcription, DNA-templated	GO:0016817//GO:0003700
Cluster-10432.1494	3068	AJF34893.1	dehydration responsive element binding protein, partial [Stipa purpurea]	FP100979	Phyllostachys edulis cDNA clone: bphylf055p02, full insert sequence	-	-	Q5W6R4	Dehydration-responsive element-binding protein 2B OS=Oryza sativa subsp. japonica OX=39947 GN=DREB2B PE=2 SV=2	PF08027//PF00847	Albumin I chain b//AP2 domain	GO:0006355//GO:0009405	regulation of transcription, DNA-templated//pathogenesis	GO:0003700//GO:0045735	DNA-binding transcription factor activity//nutrient reservoir activity	GO:0005667	transcription regulator complex	--	--	osa-miR5538	Q5W6R4	Dehydration-responsive element-binding protein 2B OS=Oryza sativa subsp. japonica OX=39947 GN=DREB2B PE=2 SV=2	Cluster-10432.1494-0R	AP2/ERF-ERF	AP2/ERF->AP2/ERF-ERF	3068	750929725	AJF34893.1	946	4.5e-99	dehydration responsive element binding protein, partial [Stipa purpurea]	FP100979.1	FP100979	807	0	Phyllostachys edulis cDNA clone: bphylf055p02, full insert sequence	-	-	-	http://www.genome.jp/dbget-bin/www_bget?ko:-	Q5W6R4	790	2.1e-82	Dehydration-responsive element-binding protein 2B OS=Oryza sativa subsp. japonica OX=39947 GN=DREB2B PE=2 SV=2	PF08027//PF00847	Albumin I chain b//AP2 domain	GO:0006355//GO:0009405	regulation of transcription, DNA-templated//pathogenesis	GO:0003700//GO:0045735
Cluster-12137.0	1309	PUZ58746.1	hypothetical protein GQ55_5G532800 [Panicum hallii var. hallii]	XM_025961891	PREDICTED: Panicum hallii ethylene-responsive transcription factor CRF1-like (LOC112894248), mRNA	-	-	Q9SXS8	Ethylene-responsive transcription factor 3 OS=Nicotiana tabacum OX=4097 GN=ERF3 PE=2 SV=1	PF12109//PF04879//PF00847	CXCR4 Chemokine receptor N terminal//Molybdopterin oxidoreductase Fe4S4 domain//AP2 domain	GO:0006355//GO:0055114	regulation of transcription, DNA-templated//oxidation-reduction process	GO:0003700//GO:0019955//GO:0016491	DNA-binding transcription factor activity//cytokine binding//oxidoreductase activity	GO:0005667	transcription regulator complex	--	--	osa-miR529a,novel_50	Q9SXS8	Ethylene-responsive transcription factor 3 OS=Nicotiana tabacum OX=4097 GN=ERF3 PE=2 SV=1	Cluster-12137.0-0R	AP2/ERF-ERF	AP2/ERF->AP2/ERF-ERF	1309	1382776704	PUZ58746.1	308	1.8e-25	hypothetical protein GQ55_5G532800 [Panicum hallii var. hallii]	XM_025961891.1	XM_025961891	76	8.56e-29	PREDICTED: Panicum hallii ethylene-responsive transcription factor CRF1-like (LOC112894248), mRNA	-	-	-	http://www.genome.jp/dbget-bin/www_bget?ko:-	Q9SXS8	169	9.1e-11	Ethylene-responsive transcription factor 3 OS=Nicotiana tabacum OX=4097 GN=ERF3 PE=2 SV=1	PF12109//PF04879//PF00847	CXCR4 Chemokine receptor N terminal//Molybdopterin oxidoreductase Fe4S4 domain//AP2 domain	GO:0006355//GO:0055114	regulation of transcription, DNA-templated//oxidation-reduction process	GO:0003700//GO:0019955//GO:0016491
Cluster-10432.12153	1296	ALD84370.1	DREB2A [Phyllostachys edulis]	FP092708	Phyllostachys edulis cDNA clone: bphyem112j04, full insert sequence	-	-	Q9C7W2	Ethylene-responsive transcription factor ERF061 OS=Arabidopsis thaliana OX=3702 GN=ERF061 PE=2 SV=1	PF00847	AP2 domain	GO:0006355	regulation of transcription, DNA-templated	GO:0003700	DNA-binding transcription factor activity	GO:0005667	transcription regulator complex	--	--	osa-miR529a	Q9C7W2	Ethylene-responsive transcription factor ERF061 OS=Arabidopsis thaliana OX=3702 GN=ERF061 PE=2 SV=1	Cluster-10432.12153-2R	AP2/ERF-ERF	AP2/ERF->AP2/ERF-ERF	1296	927228233	ALD84370.1	904	1.4e-94	DREB2A [Phyllostachys edulis]	FP092708.1	FP092708	927	0	Phyllostachys edulis cDNA clone: bphyem112j04, full insert sequence	-	-	-	http://www.genome.jp/dbget-bin/www_bget?ko:-	Q9C7W2	311	3.1e-27	Ethylene-responsive transcription factor ERF061 OS=Arabidopsis thaliana OX=3702 GN=ERF061 PE=2 SV=1	PF00847	AP2 domain	GO:0006355	regulation of transcription, DNA-templated	GO:0003700
Cluster-10432.6434	1183	BAS87036.1	Os03g0815800 [Oryza sativa Japonica Group]	FP101658	Phyllostachys edulis cDNA clone: bphyst004h24, full insert sequence	-	-	Q9FK12	Ethylene-responsive transcription factor CRF3 OS=Arabidopsis thaliana OX=3702 GN=CRF3 PE=1 SV=1	PF00847	AP2 domain	GO:0006355	regulation of transcription, DNA-templated	GO:0003700	DNA-binding transcription factor activity	GO:0005667	transcription regulator complex	--	--	osa-miR5083	Q9FK12	Ethylene-responsive transcription factor CRF3 OS=Arabidopsis thaliana OX=3702 GN=CRF3 PE=1 SV=1	Cluster-10432.6434-0F	AP2/ERF-ERF	AP2/ERF->AP2/ERF-ERF	1183	937912116	BAS87036.1	613	7.1e-61	Os03g0815800 [Oryza sativa Japonica Group]	FP101658.1	FP101658	732	0	Phyllostachys edulis cDNA clone: bphyst004h24, full insert sequence	-	-	-	http://www.genome.jp/dbget-bin/www_bget?ko:-	Q9FK12	200	2.1e-14	Ethylene-responsive transcription factor CRF3 OS=Arabidopsis thaliana OX=3702 GN=CRF3 PE=1 SV=1	PF00847	AP2 domain	GO:0006355	regulation of transcription, DNA-templated	GO:0003700
Cluster-10432.14465	3075	PAN44798.1	hypothetical protein PAHAL_9G070900 [Panicum hallii]	XM_004981555	PREDICTED: Setaria italica AP2-like ethylene-responsive transcription factor ANT (LOC101769054), transcript variant X4, mRNA	K09285	AP2-like factor, ANT lineage	Q84Z02	AP2-like ethylene-responsive transcription factor CRL5 OS=Oryza sativa subsp. japonica OX=39947 GN=CRL5 PE=2 SV=1	PF00847	AP2 domain	GO:0006355	regulation of transcription, DNA-templated	GO:0003700	DNA-binding transcription factor activity	GO:0005667	transcription regulator complex	--	--	osa-miR444b.2	Q84Z02	AP2-like ethylene-responsive transcription factor CRL5 OS=Oryza sativa subsp. japonica OX=39947 GN=CRL5 PE=2 SV=1	Cluster-10432.14465-2F	AP2/ERF-ERF	AP2/ERF->AP2/ERF-ERF	3075	1238322165	PAN44798.1	1227	1.2e-131	hypothetical protein PAHAL_9G070900 [Panicum hallii]	XM_004981555.4	XM_004981555	497	0	PREDICTED: Setaria italica AP2-like ethylene-responsive transcription factor ANT (LOC101769054), transcript variant X4, mRNA	K09285	OVM, ANT	AP2-like factor, ANT lineage	http://www.genome.jp/dbget-bin/www_bget?ko:K09285	Q84Z02	821	5.4e-86	AP2-like ethylene-responsive transcription factor CRL5 OS=Oryza sativa subsp. japonica OX=39947 GN=CRL5 PE=2 SV=1	PF00847	AP2 domain	GO:0006355	regulation of transcription, DNA-templated	GO:0003700
Cluster-10432.25288	783	XP_004951387.1	ethylene-responsive transcription factor ERF038 [Setaria italica]	XM_025943060	PREDICTED: Panicum hallii ethylene-responsive transcription factor TINY-like (LOC112878831), mRNA	K09286	EREBP-like factor	Q9LYD3	Dehydration-responsive element-binding protein 3 OS=Arabidopsis thaliana OX=3702 GN=DREB3 PE=2 SV=1	PF00847	AP2 domain	GO:0006355	regulation of transcription, DNA-templated	GO:0003700	DNA-binding transcription factor activity	GO:0005667	transcription regulator complex	--	--	osa-miR444a-3p.2	Q9LYD3	Dehydration-responsive element-binding protein 3 OS=Arabidopsis thaliana OX=3702 GN=DREB3 PE=2 SV=1	Cluster-10432.25288-0R	AP2/ERF-ERF	AP2/ERF->AP2/ERF-ERF	783	514707807	XP_004951387.1	424	3.9e-39	ethylene-responsive transcription factor ERF038 [Setaria italica]	XM_025943060.1	XM_025943060	239	1.23e-119	PREDICTED: Panicum hallii ethylene-responsive transcription factor TINY-like (LOC112878831), mRNA	K09286	EREBP	EREBP-like factor	http://www.genome.jp/dbget-bin/www_bget?ko:K09286	Q9LYD3	189	2.6e-13	Dehydration-responsive element-binding protein 3 OS=Arabidopsis thaliana OX=3702 GN=DREB3 PE=2 SV=1	PF00847	AP2 domain	GO:0006355	regulation of transcription, DNA-templated	GO:0003700
Cluster-10432.11712	1731	RLM80064.1	ethylene-responsive transcription factor 1-like [Panicum miliaceum]	FP100982	Phyllostachys edulis cDNA clone: bphylf055p09, full insert sequence	K09286	EREBP-like factor	Q6K7E6	Ethylene-responsive transcription factor 1 OS=Oryza sativa subsp. japonica OX=39947 GN=EREBP1 PE=1 SV=1	PF00847	AP2 domain	GO:0006355	regulation of transcription, DNA-templated	GO:0003700	DNA-binding transcription factor activity	GO:0005667	transcription regulator complex	--	--	osa-miR444a-3p.1,osa-miR166k-3p,novel_10	Q6K7E6	Ethylene-responsive transcription factor 1 OS=Oryza sativa subsp. japonica OX=39947 GN=EREBP1 PE=1 SV=1	Cluster-10432.11712-1F	AP2/ERF-ERF	AP2/ERF->AP2/ERF-ERF	1731	1492211081	RLM80064.1	1178	3.2e-126	ethylene-responsive transcription factor 1-like [Panicum miliaceum]	FP100982.1	FP100982	1507	0	Phyllostachys edulis cDNA clone: bphylf055p09, full insert sequence	K09286	EREBP	EREBP-like factor	http://www.genome.jp/dbget-bin/www_bget?ko:K09286	Q6K7E6	1165	3.9e-126	Ethylene-responsive transcription factor 1 OS=Oryza sativa subsp. japonica OX=39947 GN=EREBP1 PE=1 SV=1	PF00847	AP2 domain	GO:0006355	regulation of transcription, DNA-templated	GO:0003700
Cluster-22875.1	962	XP_015637513.1	ethylene-responsive transcription factor 3 [Oryza sativa Japonica Group]	FP093991	Phyllostachys edulis cDNA clone: bphylf053n15, full insert sequence	-	-	O04682	Pathogenesis-related genes transcriptional activator PTI6 OS=Solanum lycopersicum OX=4081 GN=PTI6 PE=2 SV=1	PF00847	AP2 domain	GO:0006355	regulation of transcription, DNA-templated	GO:0003700	DNA-binding transcription factor activity	GO:0005667	transcription regulator complex	--	--	osa-miR408-3p	O04682	Pathogenesis-related genes transcriptional activator PTI6 OS=Solanum lycopersicum OX=4081 GN=PTI6 PE=2 SV=1	Cluster-22875.1-1R	AP2/ERF-ERF	AP2/ERF->AP2/ERF-ERF	962	1002266365	XP_015637513.1	367	1.9e-32	ethylene-responsive transcription factor 3 [Oryza sativa Japonica Group]	FP093991.1	FP093991	456	0	Phyllostachys edulis cDNA clone: bphylf053n15, full insert sequence	-	-	-	http://www.genome.jp/dbget-bin/www_bget?ko:-	O04682	149	1.4e-08	Pathogenesis-related genes transcriptional activator PTI6 OS=Solanum lycopersicum OX=4081 GN=PTI6 PE=2 SV=1	PF00847	AP2 domain	GO:0006355	regulation of transcription, DNA-templated	GO:0003700
Cluster-10432.14012	1160	ABC74511.1	DRF-like transcription factor DRFL2c [Triticum aestivum]	FP101598	Phyllostachys edulis cDNA clone: bphylf056m08, full insert sequence	K09286	EREBP-like factor	Q9LM15	Ethylene-responsive transcription factor RAP2-13 OS=Arabidopsis thaliana OX=3702 GN=RAP2-13 PE=1 SV=1	PF00847//PF03153	AP2 domain//Transcription factor IIA, alpha/beta subunit	GO:0006367//GO:0006355	transcription initiation from RNA polymerase II promoter//regulation of transcription, DNA-templated	GO:0003700	DNA-binding transcription factor activity	GO:0005672//GO:0005667	transcription factor TFIIA complex//transcription regulator complex	--	--	osa-miR396c-5p	Q9LM15	Ethylene-responsive transcription factor RAP2-13 OS=Arabidopsis thaliana OX=3702 GN=RAP2-13 PE=1 SV=1	Cluster-10432.14012-0R	AP2/ERF-ERF	AP2/ERF->AP2/ERF-ERF	1160	85700123	ABC74511.1	361	1.2e-31	DRF-like transcription factor DRFL2c [Triticum aestivum]	FP101598.1	FP101598	1065	0	Phyllostachys edulis cDNA clone: bphylf056m08, full insert sequence	K09286	EREBP	EREBP-like factor	http://www.genome.jp/dbget-bin/www_bget?ko:K09286	Q9LM15	203	9.2e-15	Ethylene-responsive transcription factor RAP2-13 OS=Arabidopsis thaliana OX=3702 GN=RAP2-13 PE=1 SV=1	PF00847//PF03153	AP2 domain//Transcription factor IIA, alpha/beta subunit	GO:0006367//GO:0006355	transcription initiation from RNA polymerase II promoter//regulation of transcription, DNA-templated	GO:0003700
Cluster-25655.1	3391	ABY19375.1	DRE-binding protein DREB2 [Phyllostachys edulis]	EU295482	Phyllostachys edulis DRE-binding protein DREB2 (DREB2) mRNA, complete cds	-	-	A2WL19	Dehydration-responsive element-binding protein 2A OS=Oryza sativa subsp. indica OX=39946 GN=DREB2A PE=3 SV=2	PF15898//PF00847	cGMP-dependent protein kinase interacting domain//AP2 domain	GO:0006355	regulation of transcription, DNA-templated	GO:0019901//GO:0003700	protein kinase binding//DNA-binding transcription factor activity	GO:0005667	transcription regulator complex	--	--	osa-miR396c-3p	A2WL19	Dehydration-responsive element-binding protein 2A OS=Oryza sativa subsp. indica OX=39946 GN=DREB2A PE=3 SV=2	Cluster-25655.1-0R	AP2/ERF-ERF	AP2/ERF->AP2/ERF-ERF	3391	162568700	ABY19375.1	1287	1.4e-138	DRE-binding protein DREB2 [Phyllostachys edulis]	EU295482.1	EU295482	1070	0	Phyllostachys edulis DRE-binding protein DREB2 (DREB2) mRNA, complete cds	-	-	-	http://www.genome.jp/dbget-bin/www_bget?ko:-	A2WL19	991	1.1e-105	Dehydration-responsive element-binding protein 2A OS=Oryza sativa subsp. indica OX=39946 GN=DREB2A PE=3 SV=2	PF15898//PF00847	cGMP-dependent protein kinase interacting domain//AP2 domain	GO:0006355	regulation of transcription, DNA-templated	GO:0019901//GO:0003700
Cluster-25579.0	1121	BAJ87948.1	predicted protein [Hordeum vulgare subsp. vulgare]	AK356733	Hordeum vulgare subsp. vulgare mRNA for predicted protein, complete cds, clone: NIASHv1039C08	-	-	Q9LPE8	Ethylene-responsive transcription factor ERF014 OS=Arabidopsis thaliana OX=3702 GN=ERF014 PE=2 SV=1	PF00847	AP2 domain	GO:0006355	regulation of transcription, DNA-templated	GO:0003700	DNA-binding transcription factor activity	GO:0005667	transcription regulator complex	--	--	osa-miR2275c,osa-miR396c-5p	Q9LPE8	Ethylene-responsive transcription factor ERF014 OS=Arabidopsis thaliana OX=3702 GN=ERF014 PE=2 SV=1	Cluster-25579.0-0F	AP2/ERF-ERF	AP2/ERF->AP2/ERF-ERF	1121	326513860	BAJ87948.1	457	8.3e-43	predicted protein [Hordeum vulgare subsp. vulgare]	AK356733.1	AK356733	320	1.67e-164	Hordeum vulgare subsp. vulgare mRNA for predicted protein, complete cds, clone: NIASHv1039C08	-	-	-	http://www.genome.jp/dbget-bin/www_bget?ko:-	Q9LPE8	235	1.7e-18	Ethylene-responsive transcription factor ERF014 OS=Arabidopsis thaliana OX=3702 GN=ERF014 PE=2 SV=1	PF00847	AP2 domain	GO:0006355	regulation of transcription, DNA-templated	GO:0003700
Cluster-10432.18365	1185	XP_009384330.1	PREDICTED: ethylene-responsive transcription factor ERF069-like [Musa acuminata subsp. malaccensis]	XM_015772605	PREDICTED: Oryza sativa Japonica Group ethylene-responsive transcription factor CRF5 (LOC4334558), mRNA	K13434	pathogenesis-related genes transcriptional activator PTI6	Q9FK12	Ethylene-responsive transcription factor CRF3 OS=Arabidopsis thaliana OX=3702 GN=CRF3 PE=1 SV=1	PF00847	AP2 domain	GO:0006355	regulation of transcription, DNA-templated	GO:0003700	DNA-binding transcription factor activity	GO:0005667	transcription regulator complex	--	--	osa-miR2275c	Q9FK12	Ethylene-responsive transcription factor CRF3 OS=Arabidopsis thaliana OX=3702 GN=CRF3 PE=1 SV=1	Cluster-10432.18365-1R	AP2/ERF-ERF	AP2/ERF->AP2/ERF-ERF	1185	695074270	XP_009384330.1	215	1e-14	PREDICTED: ethylene-responsive transcription factor ERF069-like [Musa acuminata subsp. malaccensis]	XM_015772605.2	XM_015772605	107	4.52e-46	PREDICTED: Oryza sativa Japonica Group ethylene-responsive transcription factor CRF5 (LOC4334558), mRNA	K13434	PTI6	pathogenesis-related genes transcriptional activator PTI6	http://www.genome.jp/dbget-bin/www_bget?ko:K13434	Q9FK12	190	3e-13	Ethylene-responsive transcription factor CRF3 OS=Arabidopsis thaliana OX=3702 GN=CRF3 PE=1 SV=1	PF00847	AP2 domain	GO:0006355	regulation of transcription, DNA-templated	GO:0003700
Cluster-10432.8756	2963	AGH68972.1	transcription factor AP2 [Phyllostachys edulis]	JX402084	Phyllostachys edulis transcription factor AP2 mRNA, complete cds	K09284	AP2-like factor, euAP2 lineage	Q2TQ34	APETALA2-like protein 1 OS=Oryza sativa subsp. japonica OX=39947 GN=AP2-1 PE=1 SV=1	PF00847//PF04625//PF15201	AP2 domain//DEC-1 protein, N-terminal region//Progressive rod-cone degeneration	GO:0006355//GO:0007304	regulation of transcription, DNA-templated//chorion-containing eggshell formation	GO:0005213//GO:0003700	structural constituent of egg chorion//DNA-binding transcription factor activity	GO:0005667//GO:0042622//GO:0042600//GO:0005576	transcription regulator complex//photoreceptor outer segment membrane//egg chorion//extracellular region	--	--	osa-miR172d-5p	Q2TQ34	APETALA2-like protein 1 OS=Oryza sativa subsp. japonica OX=39947 GN=AP2-1 PE=1 SV=1	Cluster-10432.8756-0R	AP2/ERF-ERF	AP2/ERF->AP2/ERF-ERF	2963	469658247	AGH68972.1	927	6.9e-97	transcription factor AP2 [Phyllostachys edulis]	JX402084.1	JX402084	895	0	Phyllostachys edulis transcription factor AP2 mRNA, complete cds	K09284	AP2	AP2-like factor, euAP2 lineage	http://www.genome.jp/dbget-bin/www_bget?ko:K09284	Q2TQ34	767	9.4e-80	APETALA2-like protein 1 OS=Oryza sativa subsp. japonica OX=39947 GN=AP2-1 PE=1 SV=1	PF00847//PF04625//PF15201	AP2 domain//DEC-1 protein, N-terminal region//Progressive rod-cone degeneration	GO:0006355//GO:0007304	regulation of transcription, DNA-templated//chorion-containing eggshell formation	GO:0005213//GO:0003700
Cluster-10432.16536	2661	TEY50185.1	AP2-like factor, euAP2 lineage [Salvia splendens]	FP098109	Phyllostachys edulis cDNA clone: bphylf048j05, full insert sequence	K09284	AP2-like factor, euAP2 lineage	B8AVJ9	APETALA2-like protein 5 OS=Oryza sativa subsp. indica OX=39946 GN=AP2-5 PE=2 SV=1	PF00847	AP2 domain	GO:0006355	regulation of transcription, DNA-templated	GO:0003700	DNA-binding transcription factor activity	GO:0005667	transcription regulator complex	--	--	osa-miR172d-5p	B8AVJ9	APETALA2-like protein 5 OS=Oryza sativa subsp. indica OX=39946 GN=AP2-5 PE=2 SV=1	Cluster-10432.16536-0R	AP2/ERF-ERF	AP2/ERF->AP2/ERF-ERF	2661	1600667890	TEY50185.1	608	6.1e-60	AP2-like factor, euAP2 lineage [Salvia splendens]	FP098109.1	FP098109	1031	0	Phyllostachys edulis cDNA clone: bphylf048j05, full insert sequence	K09284	AP2	AP2-like factor, euAP2 lineage	http://www.genome.jp/dbget-bin/www_bget?ko:K09284	B8AVJ9	544	6.1e-54	APETALA2-like protein 5 OS=Oryza sativa subsp. indica OX=39946 GN=AP2-5 PE=2 SV=1	PF00847	AP2 domain	GO:0006355	regulation of transcription, DNA-templated	GO:0003700
Cluster-10432.7960	2045	AEI98839.1	AP2/EREBP transcription factor [Thinopyrum elongatum]	FP095970	Phyllostachys edulis cDNA clone: bphyem117j20, full insert sequence	K09286	EREBP-like factor	Q6K7E6	Ethylene-responsive transcription factor 1 OS=Oryza sativa subsp. japonica OX=39947 GN=EREBP1 PE=1 SV=1	PF00847	AP2 domain	GO:0006355	regulation of transcription, DNA-templated	GO:0003700	DNA-binding transcription factor activity	GO:0005667	transcription regulator complex	--	--	osa-miR172b,osa-miR172c,osa-miR169r-5p,novel_50	Q6K7E6	Ethylene-responsive transcription factor 1 OS=Oryza sativa subsp. japonica OX=39947 GN=EREBP1 PE=1 SV=1	Cluster-10432.7960-2R	AP2/ERF-ERF	AP2/ERF->AP2/ERF-ERF	2045	347349173	AEI98839.1	1108	4.9e-118	AP2/EREBP transcription factor [Thinopyrum elongatum]	FP095970.1	FP095970	1482	0	Phyllostachys edulis cDNA clone: bphyem117j20, full insert sequence	K09286	EREBP	EREBP-like factor	http://www.genome.jp/dbget-bin/www_bget?ko:K09286	Q6K7E6	490	8.6e-48	Ethylene-responsive transcription factor 1 OS=Oryza sativa subsp. japonica OX=39947 GN=EREBP1 PE=1 SV=1	PF00847	AP2 domain	GO:0006355	regulation of transcription, DNA-templated	GO:0003700
Cluster-17870.0	477	SPT18496.1	unnamed protein product [Triticum aestivum]	FP096569	Phyllostachys edulis cDNA clone: bphyem127p14, full insert sequence	-	-	Q9LQ28	Ethylene-responsive transcription factor ERF022 OS=Arabidopsis thaliana OX=3702 GN=ERF022 PE=2 SV=1	PF00847	AP2 domain	GO:0006355	regulation of transcription, DNA-templated	GO:0003700	DNA-binding transcription factor activity	GO:0005667	transcription regulator complex	--	--	osa-miR167d-5p	Q9LQ28	Ethylene-responsive transcription factor ERF022 OS=Arabidopsis thaliana OX=3702 GN=ERF022 PE=2 SV=1	Cluster-17870.0-1F	AP2/ERF-ERF	AP2/ERF->AP2/ERF-ERF	477	1430500182	SPT18496.1	378	5.1e-34	unnamed protein product [Triticum aestivum]	FP096569.1	FP096569	455	0	Phyllostachys edulis cDNA clone: bphyem127p14, full insert sequence	-	-	-	http://www.genome.jp/dbget-bin/www_bget?ko:-	Q9LQ28	230	2.8e-18	Ethylene-responsive transcription factor ERF022 OS=Arabidopsis thaliana OX=3702 GN=ERF022 PE=2 SV=1	PF00847	AP2 domain	GO:0006355	regulation of transcription, DNA-templated	GO:0003700
Cluster-10432.6708	1115	XP_020172805.1	ethylene-responsive transcription factor 5-like [Aegilops tauschii subsp. tauschii]	FP094712	Phyllostachys edulis cDNA clone: bphyem113i06, full insert sequence	K09286	EREBP-like factor	O80341	Ethylene-responsive transcription factor 5 OS=Arabidopsis thaliana OX=3702 GN=ERF5 PE=2 SV=1	PF00847	AP2 domain	GO:0006355	regulation of transcription, DNA-templated	GO:0003700	DNA-binding transcription factor activity	GO:0005667	transcription regulator complex	--	--	osa-miR167d-5p	O80341	Ethylene-responsive transcription factor 5 OS=Arabidopsis thaliana OX=3702 GN=ERF5 PE=2 SV=1	Cluster-10432.6708-0R	AP2/ERF-ERF	AP2/ERF->AP2/ERF-ERF	1115	1149703539	XP_020172805.1	518	7e-50	ethylene-responsive transcription factor 5-like [Aegilops tauschii subsp. tauschii]	FP094712.1	FP094712	902	0	Phyllostachys edulis cDNA clone: bphyem113i06, full insert sequence	K09286	EREBP	EREBP-like factor	http://www.genome.jp/dbget-bin/www_bget?ko:K09286	O80341	332	9.8e-30	Ethylene-responsive transcription factor 5 OS=Arabidopsis thaliana OX=3702 GN=ERF5 PE=2 SV=1	PF00847	AP2 domain	GO:0006355	regulation of transcription, DNA-templated	GO:0003700
Cluster-8692.0	2049	XP_021308181.1	pathogenesis-related genes transcriptional activator PTI6 [Sorghum bicolor]	XM_010239748	PREDICTED: Brachypodium distachyon ethylene-responsive transcription factor ERF118 (LOC100830240), transcript variant X2, mRNA	-	-	Q9CA27	Ethylene-responsive transcription factor ERF118 OS=Arabidopsis thaliana OX=3702 GN=ERF118 PE=2 SV=1	PF10371//PF00847//PF13145//PF03893	Domain of unknown function//AP2 domain//PPIC-type PPIASE domain//Lipase 3 N-terminal region	GO:0016042//GO:0055114//GO:0006355	lipid catabolic process//oxidation-reduction process//regulation of transcription, DNA-templated	GO:0003700//GO:0016903//GO:0003755	DNA-binding transcription factor activity//oxidoreductase activity, acting on the aldehyde or oxo group of donors//peptidyl-prolyl cis-trans isomerase activity	GO:0005667	transcription regulator complex	--	--	osa-miR164e,osa-miR164c,osa-miR164a,osa-miR164d	Q9CA27	Ethylene-responsive transcription factor ERF118 OS=Arabidopsis thaliana OX=3702 GN=ERF118 PE=2 SV=1	Cluster-8692.0-2F	AP2/ERF-ERF	AP2/ERF->AP2/ERF-ERF	2049	1205931287	XP_021308181.1	638	1.6e-63	pathogenesis-related genes transcriptional activator PTI6 [Sorghum bicolor]	XM_010239748.3	XM_010239748	231	9.27e-115	PREDICTED: Brachypodium distachyon ethylene-responsive transcription factor ERF118 (LOC100830240), transcript variant X2, mRNA	-	-	-	http://www.genome.jp/dbget-bin/www_bget?ko:-	Q9CA27	128	8.1e-06	Ethylene-responsive transcription factor ERF118 OS=Arabidopsis thaliana OX=3702 GN=ERF118 PE=2 SV=1	PF10371//PF00847//PF13145//PF03893	Domain of unknown function//AP2 domain//PPIC-type PPIASE domain//Lipase 3 N-terminal region	GO:0016042//GO:0055114//GO:0006355	lipid catabolic process//oxidation-reduction process//regulation of transcription, DNA-templated	GO:0003700//GO:0016903//GO:0003755
Cluster-25637.0	1048	PAN40508.1	hypothetical protein PAHAL_7G320900 [Panicum hallii]	XM_008665447	PREDICTED: Zea mays ethylene-responsive transcription factor ERF003 (LOC103642141), mRNA	-	-	Q94AW5	Ethylene-responsive transcription factor ERF003 OS=Arabidopsis thaliana OX=3702 GN=ERF003 PE=2 SV=1	PF00847	AP2 domain	GO:0006355	regulation of transcription, DNA-templated	GO:0003700	DNA-binding transcription factor activity	GO:0005667	transcription regulator complex	--	--	osa-miR164a	Q94AW5	Ethylene-responsive transcription factor ERF003 OS=Arabidopsis thaliana OX=3702 GN=ERF003 PE=2 SV=1	Cluster-25637.0-2R	AP2/ERF-ERF	AP2/ERF->AP2/ERF-ERF	1048	1238317875	PAN40508.1	210	3.4e-14	hypothetical protein PAHAL_7G320900 [Panicum hallii]	XM_008665447.3	XM_008665447	126	1.09e-56	PREDICTED: Zea mays ethylene-responsive transcription factor ERF003 (LOC103642141), mRNA	-	-	-	http://www.genome.jp/dbget-bin/www_bget?ko:-	Q94AW5	131	1.9e-06	Ethylene-responsive transcription factor ERF003 OS=Arabidopsis thaliana OX=3702 GN=ERF003 PE=2 SV=1	PF00847	AP2 domain	GO:0006355	regulation of transcription, DNA-templated	GO:0003700
Cluster-233.0	527	OEL25374.1	hypothetical protein BAE44_0013607 [Dichanthelium oligosanthes]	XM_025972564	PREDICTED: Panicum hallii ethylene-responsive transcription factor ERF022 (LOC112903323), mRNA	-	-	Q9SUK8	Ethylene-responsive transcription factor ERF039 OS=Arabidopsis thaliana OX=3702 GN=ERF039 PE=2 SV=1	PF00847	AP2 domain	GO:0006355	regulation of transcription, DNA-templated	GO:0003700	DNA-binding transcription factor activity	GO:0005667	transcription regulator complex	--	--	osa-miR160f-5p,osa-miR167d-5p	Q9SUK8	Ethylene-responsive transcription factor ERF039 OS=Arabidopsis thaliana OX=3702 GN=ERF039 PE=2 SV=1	Cluster-233.0-1F	AP2/ERF-ERF	AP2/ERF->AP2/ERF-ERF	527	1070949520	OEL25374.1	427	1.2e-39	hypothetical protein BAE44_0013607 [Dichanthelium oligosanthes]	XM_025972564.1	XM_025972564	257	7.98e-130	PREDICTED: Panicum hallii ethylene-responsive transcription factor ERF022 (LOC112903323), mRNA	-	-	-	http://www.genome.jp/dbget-bin/www_bget?ko:-	Q9SUK8	246	4.3e-20	Ethylene-responsive transcription factor ERF039 OS=Arabidopsis thaliana OX=3702 GN=ERF039 PE=2 SV=1	PF00847	AP2 domain	GO:0006355	regulation of transcription, DNA-templated	GO:0003700
Cluster-25637.2	1044	XP_015641438.2	ethylene-responsive transcription factor ERF003 [Oryza sativa Japonica Group]	CP018162	Oryza sativa Indica Group cultivar Shuhui498 chromosome 6 sequence	-	-	Q94AW5	Ethylene-responsive transcription factor ERF003 OS=Arabidopsis thaliana OX=3702 GN=ERF003 PE=2 SV=1	PF01783//PF00847	Ribosomal L32p protein family//AP2 domain	GO:0006412//GO:0042254//GO:0006355	translation//ribosome biogenesis//regulation of transcription, DNA-templated	GO:0003700//GO:0003735	DNA-binding transcription factor activity//structural constituent of ribosome	GO:0015934//GO:0005667//GO:0005840	large ribosomal subunit//transcription regulator complex//ribosome	--	--	osa-miR160c-3p	Q94AW5	Ethylene-responsive transcription factor ERF003 OS=Arabidopsis thaliana OX=3702 GN=ERF003 PE=2 SV=1	Cluster-25637.2-2R	AP2/ERF-ERF	AP2/ERF->AP2/ERF-ERF	1044	1443086867	XP_015641438.2	387	1e-34	ethylene-responsive transcription factor ERF003 [Oryza sativa Japonica Group]	CP018162.1	CP018162	209	7.89e-103	Oryza sativa Indica Group cultivar Shuhui498 chromosome 6 sequence	-	-	-	http://www.genome.jp/dbget-bin/www_bget?ko:-	Q94AW5	193	1.2e-13	Ethylene-responsive transcription factor ERF003 OS=Arabidopsis thaliana OX=3702 GN=ERF003 PE=2 SV=1	PF01783//PF00847	Ribosomal L32p protein family//AP2 domain	GO:0006412//GO:0042254//GO:0006355	translation//ribosome biogenesis//regulation of transcription, DNA-templated	GO:0003700//GO:0003735
Cluster-8442.0	1807	XP_020159886.1	ethylene-responsive transcription factor ERF027-like [Aegilops tauschii subsp. tauschii]	FP096138	Phyllostachys edulis cDNA clone: bphylf037f10, full insert sequence	-	-	Q9FJ90	Ethylene-responsive transcription factor ERF025 OS=Arabidopsis thaliana OX=3702 GN=ERF025 PE=2 SV=1	PF00847	AP2 domain	GO:0006355	regulation of transcription, DNA-templated	GO:0003700	DNA-binding transcription factor activity	GO:0005667	transcription regulator complex	--	--	osa-miR160a-3p,osa-miR5539a	Q9FJ90	Ethylene-responsive transcription factor ERF025 OS=Arabidopsis thaliana OX=3702 GN=ERF025 PE=2 SV=1	Cluster-8442.0-1F	AP2/ERF-ERF	AP2/ERF->AP2/ERF-ERF	1807	1149798448	XP_020159886.1	594	1.7e-58	ethylene-responsive transcription factor ERF027-like [Aegilops tauschii subsp. tauschii]	FP096138.1	FP096138	1048	0	Phyllostachys edulis cDNA clone: bphylf037f10, full insert sequence	-	-	-	http://www.genome.jp/dbget-bin/www_bget?ko:-	Q9FJ90	225	4.1e-17	Ethylene-responsive transcription factor ERF025 OS=Arabidopsis thaliana OX=3702 GN=ERF025 PE=2 SV=1	PF00847	AP2 domain	GO:0006355	regulation of transcription, DNA-templated	GO:0003700
Cluster-23736.0	2210	BAD25342.1	AP2 domain-containing transcription factor-like [Oryza sativa Japonica Group]	CP018158	Oryza sativa Indica Group cultivar Shuhui498 chromosome 2 sequence	-	-	Q9SKT1	Ethylene-responsive transcription factor ERF053 OS=Arabidopsis thaliana OX=3702 GN=ERF053 PE=1 SV=1	PF00847	AP2 domain	GO:0006355	regulation of transcription, DNA-templated	GO:0003700	DNA-binding transcription factor activity	GO:0005667	transcription regulator complex	--	--	osa-miR159a.2,osa-miR530-5p	Q9SKT1	Ethylene-responsive transcription factor ERF053 OS=Arabidopsis thaliana OX=3702 GN=ERF053 PE=1 SV=1	Cluster-23736.0-1R	AP2/ERF-ERF	AP2/ERF->AP2/ERF-ERF	2210	49388222	BAD25342.1	1210	7.9e-130	AP2 domain-containing transcription factor-like [Oryza sativa Japonica Group]	CP018158.1	CP018158	683	0	Oryza sativa Indica Group cultivar Shuhui498 chromosome 2 sequence	-	-	-	http://www.genome.jp/dbget-bin/www_bget?ko:-	Q9SKT1	377	1.2e-34	Ethylene-responsive transcription factor ERF053 OS=Arabidopsis thaliana OX=3702 GN=ERF053 PE=1 SV=1	PF00847	AP2 domain	GO:0006355	regulation of transcription, DNA-templated	GO:0003700
Cluster-10432.9259	3796	EMS47293.1	AP2-like ethylene-responsive transcription factor AIL5 [Triticum urartu]	AK453278	Triticum aestivum mRNA, clone: tplb0001e11, cultivar Chinese Spring	-	-	Q6PQQ3	AP2-like ethylene-responsive transcription factor AIL5 OS=Arabidopsis thaliana OX=3702 GN=AIL5 PE=2 SV=2	PF00847	AP2 domain	GO:0006355	regulation of transcription, DNA-templated	GO:0003700	DNA-binding transcription factor activity	GO:0005667	transcription regulator complex	--	--	osa-miR159a.1,novel_4	Q6PQQ3	AP2-like ethylene-responsive transcription factor AIL5 OS=Arabidopsis thaliana OX=3702 GN=AIL5 PE=2 SV=2	Cluster-10432.9259-1F/Cluster-10432.9259-2F	AP2/ERF-ERF	AP2/ERF->AP2/ERF-ERF	3796	473841810	EMS47293.1	749	3.9e-76	AP2-like ethylene-responsive transcription factor AIL5 [Triticum urartu]	AK453278.1	AK453278	288	3.57e-146	Triticum aestivum mRNA, clone: tplb0001e11, cultivar Chinese Spring	-	-	-	http://www.genome.jp/dbget-bin/www_bget?ko:-	Q6PQQ3	223	1.5e-16	AP2-like ethylene-responsive transcription factor AIL5 OS=Arabidopsis thaliana OX=3702 GN=AIL5 PE=2 SV=2	PF00847	AP2 domain	GO:0006355	regulation of transcription, DNA-templated	GO:0003700
Cluster-10432.25552	1377	BAK06075.1	predicted protein [Hordeum vulgare subsp. vulgare]	FP092982	Phyllostachys edulis cDNA clone: bphylf034m13, full insert sequence	-	-	Q9XI33	Ethylene-responsive transcription factor WIN1 OS=Arabidopsis thaliana OX=3702 GN=WIN1 PE=2 SV=1	PF00847//PF01097	AP2 domain//Arthropod defensin	GO:0006355//GO:0006952	regulation of transcription, DNA-templated//defense response	GO:0003700	DNA-binding transcription factor activity	GO:0005667	transcription regulator complex	--	--	novel_50,osa-miR528-3p	Q9XI33	Ethylene-responsive transcription factor WIN1 OS=Arabidopsis thaliana OX=3702 GN=WIN1 PE=2 SV=1	Cluster-10432.25552-2R	AP2/ERF-ERF	AP2/ERF->AP2/ERF-ERF	1377	326499169	BAK06075.1	654	1.5e-65	predicted protein [Hordeum vulgare subsp. vulgare]	FP092982.1	FP092982	710	0	Phyllostachys edulis cDNA clone: bphylf034m13, full insert sequence	-	-	-	http://www.genome.jp/dbget-bin/www_bget?ko:-	Q9XI33	473	5.4e-46	Ethylene-responsive transcription factor WIN1 OS=Arabidopsis thaliana OX=3702 GN=WIN1 PE=2 SV=1	PF00847//PF01097	AP2 domain//Arthropod defensin	GO:0006355//GO:0006952	regulation of transcription, DNA-templated//defense response	GO:0003700
Cluster-19784.0	1747	RCV31286.1	hypothetical protein SETIT_6G164700v2 [Setaria italica]	XM_015795525	PREDICTED: Oryza sativa Japonica Group AP2-like ethylene-responsive transcription factor At1g79700 (LOC4345697), mRNA	K09285	AP2-like factor, ANT lineage	Q94AN4	AP2-like ethylene-responsive transcription factor At1g16060 OS=Arabidopsis thaliana OX=3702 GN=At1g16060 PE=2 SV=1	--	--	--	--	--	--	--	--	--	--	novel_50,novel_10	Q94AN4	AP2-like ethylene-responsive transcription factor At1g16060 OS=Arabidopsis thaliana OX=3702 GN=At1g16060 PE=2 SV=1	Cluster-19784.0-2R	AP2/ERF-ERF	AP2/ERF->AP2/ERF-ERF	1747	1433426317	RCV31286.1	505	3.5e-48	hypothetical protein SETIT_6G164700v2 [Setaria italica]	XM_015795525.2	XM_015795525	135	1.83e-61	PREDICTED: Oryza sativa Japonica Group AP2-like ethylene-responsive transcription factor At1g79700 (LOC4345697), mRNA	K09285	OVM, ANT	AP2-like factor, ANT lineage	http://www.genome.jp/dbget-bin/www_bget?ko:K09285	Q94AN4	302	4.6e-26	AP2-like ethylene-responsive transcription factor At1g16060 OS=Arabidopsis thaliana OX=3702 GN=At1g16060 PE=2 SV=1	--	--	--	--	--
Cluster-10432.16785	2116	OEL25616.1	Ethylene-responsive transcription factor WIN1, partial [Dichanthelium oligosanthes]	XM_015771708	PREDICTED: Oryza sativa Japonica Group ethylene-responsive transcription factor WIN1 (LOC4328653), mRNA	-	-	Q9XI33	Ethylene-responsive transcription factor WIN1 OS=Arabidopsis thaliana OX=3702 GN=WIN1 PE=2 SV=1	PF15489//PF00847	CST, telomere maintenance, complex subunit CTC1//AP2 domain	GO:0006355	regulation of transcription, DNA-templated	GO:0003700//GO:0003697	DNA-binding transcription factor activity//single-stranded DNA binding	GO:0005667	transcription regulator complex	--	--	novel_50	Q9XI33	Ethylene-responsive transcription factor WIN1 OS=Arabidopsis thaliana OX=3702 GN=WIN1 PE=2 SV=1	Cluster-10432.16785-1F	AP2/ERF-ERF	AP2/ERF->AP2/ERF-ERF	2116	1070950333	OEL25616.1	777	1.2e-79	Ethylene-responsive transcription factor WIN1, partial [Dichanthelium oligosanthes]	XM_015771708.2	XM_015771708	601	0	PREDICTED: Oryza sativa Japonica Group ethylene-responsive transcription factor WIN1 (LOC4328653), mRNA	-	-	-	http://www.genome.jp/dbget-bin/www_bget?ko:-	Q9XI33	452	2.3e-43	Ethylene-responsive transcription factor WIN1 OS=Arabidopsis thaliana OX=3702 GN=WIN1 PE=2 SV=1	PF15489//PF00847	CST, telomere maintenance, complex subunit CTC1//AP2 domain	GO:0006355	regulation of transcription, DNA-templated	GO:0003700//GO:0003697
Cluster-18371.0	768	EAY80091.1	hypothetical protein OsI_35260 [Oryza sativa Indica Group]	XM_015762132	PREDICTED: Oryza sativa Japonica Group ethylene-responsive transcription factor ERF110 (LOC4349881), mRNA	-	-	Q7G1L2	Ethylene-responsive transcription factor RAP2-6 OS=Arabidopsis thaliana OX=3702 GN=RAP2-6 PE=2 SV=2	PF00847	AP2 domain	GO:0006355	regulation of transcription, DNA-templated	GO:0003700	DNA-binding transcription factor activity	GO:0005667	transcription regulator complex	--	--	novel_50	Q7G1L2	Ethylene-responsive transcription factor RAP2-6 OS=Arabidopsis thaliana OX=3702 GN=RAP2-6 PE=2 SV=2	Cluster-18371.0-0R	AP2/ERF-ERF	AP2/ERF->AP2/ERF-ERF	768	125533543	EAY80091.1	292	7.7e-24	hypothetical protein OsI_35260 [Oryza sativa Indica Group]	XM_015762132.2	XM_015762132	170	2.74e-81	PREDICTED: Oryza sativa Japonica Group ethylene-responsive transcription factor ERF110 (LOC4349881), mRNA	-	-	-	http://www.genome.jp/dbget-bin/www_bget?ko:-	Q7G1L2	155	2.3e-09	Ethylene-responsive transcription factor RAP2-6 OS=Arabidopsis thaliana OX=3702 GN=RAP2-6 PE=2 SV=2	PF00847	AP2 domain	GO:0006355	regulation of transcription, DNA-templated	GO:0003700
Cluster-17293.1	2194	XP_024310935.1	ethylene-responsive transcription factor ERF118 [Brachypodium distachyon]	XM_010239748	PREDICTED: Brachypodium distachyon ethylene-responsive transcription factor ERF118 (LOC100830240), transcript variant X2, mRNA	-	-	Q9CA27	Ethylene-responsive transcription factor ERF118 OS=Arabidopsis thaliana OX=3702 GN=ERF118 PE=2 SV=1	PF09596//PF00847	MamL-1 domain//AP2 domain	GO:0045944//GO:0006355//GO:0007219	positive regulation of transcription by RNA polymerase II//regulation of transcription, DNA-templated//Notch signaling pathway	GO:0003700//GO:0003713	DNA-binding transcription factor activity//transcription coactivator activity	GO:0005667//GO:0016607	transcription regulator complex//nuclear speck	--	--	novel_33,osa-miR164a,osa-miR394	Q9CA27	Ethylene-responsive transcription factor ERF118 OS=Arabidopsis thaliana OX=3702 GN=ERF118 PE=2 SV=1	Cluster-17293.1-2F	AP2/ERF-ERF	AP2/ERF->AP2/ERF-ERF	2194	1371092374	XP_024310935.1	833	4.1e-86	ethylene-responsive transcription factor ERF118 [Brachypodium distachyon]	XM_010239748.3	XM_010239748	342	1.96e-176	PREDICTED: Brachypodium distachyon ethylene-responsive transcription factor ERF118 (LOC100830240), transcript variant X2, mRNA	-	-	-	http://www.genome.jp/dbget-bin/www_bget?ko:-	Q9CA27	205	1e-14	Ethylene-responsive transcription factor ERF118 OS=Arabidopsis thaliana OX=3702 GN=ERF118 PE=2 SV=1	PF09596//PF00847	MamL-1 domain//AP2 domain	GO:0045944//GO:0006355//GO:0007219	positive regulation of transcription by RNA polymerase II//regulation of transcription, DNA-templated//Notch signaling pathway	GO:0003700//GO:0003713
Cluster-10432.6222	3939	RLN09256.1	ethylene-responsive transcription factor 3-like [Panicum miliaceum]	XM_010235646	PREDICTED: Brachypodium distachyon ethylene-responsive transcription factor 3 (LOC100839826), mRNA	K09286	EREBP-like factor	O80339	Ethylene-responsive transcription factor 3 OS=Arabidopsis thaliana OX=3702 GN=ERF3 PE=1 SV=1	PF00847	AP2 domain	GO:0006355	regulation of transcription, DNA-templated	GO:0003700	DNA-binding transcription factor activity	GO:0005667	transcription regulator complex	--	--	novel_31	O80339	Ethylene-responsive transcription factor 3 OS=Arabidopsis thaliana OX=3702 GN=ERF3 PE=1 SV=1	Cluster-10432.6222-1F	AP2/ERF-ERF	AP2/ERF->AP2/ERF-ERF	3939	1492241516	RLN09256.1	259	2.7e-19	ethylene-responsive transcription factor 3-like [Panicum miliaceum]	XM_010235646.3	XM_010235646	569	0	PREDICTED: Brachypodium distachyon ethylene-responsive transcription factor 3 (LOC100839826), mRNA	K09286	EREBP	EREBP-like factor	http://www.genome.jp/dbget-bin/www_bget?ko:K09286	O80339	186	2.9e-12	Ethylene-responsive transcription factor 3 OS=Arabidopsis thaliana OX=3702 GN=ERF3 PE=1 SV=1	PF00847	AP2 domain	GO:0006355	regulation of transcription, DNA-templated	GO:0003700
Cluster-4080.0	1031	SPT18404.1	unnamed protein product [Triticum aestivum]	XM_020225051	PREDICTED: Ananas comosus ethylene-responsive transcription factor ERF113-like (LOC109704288), mRNA	-	-	Q9FGF8	Ethylene-responsive transcription factor ABR1 OS=Arabidopsis thaliana OX=3702 GN=ABR1 PE=2 SV=1	PF05374//PF00847	Mu-Conotoxin//AP2 domain	GO:0006810//GO:0006355//GO:0009405	transport//regulation of transcription, DNA-templated//pathogenesis	GO:0019871//GO:0003700	sodium channel inhibitor activity//DNA-binding transcription factor activity	GO:0005667//GO:0005576	transcription regulator complex//extracellular region	--	--	novel_10	Q9FGF8	Ethylene-responsive transcription factor ABR1 OS=Arabidopsis thaliana OX=3702 GN=ABR1 PE=2 SV=1	Cluster-4080.0-0R	AP2/ERF-ERF	AP2/ERF->AP2/ERF-ERF	1031	1430500090	SPT18404.1	482	9.6e-46	unnamed protein product [Triticum aestivum]	XM_020225051.1	XM_020225051	75	2.41e-28	PREDICTED: Ananas comosus ethylene-responsive transcription factor ERF113-like (LOC109704288), mRNA	-	-	-	http://www.genome.jp/dbget-bin/www_bget?ko:-	Q9FGF8	229	7.9e-18	Ethylene-responsive transcription factor ABR1 OS=Arabidopsis thaliana OX=3702 GN=ABR1 PE=2 SV=1	PF05374//PF00847	Mu-Conotoxin//AP2 domain	GO:0006810//GO:0006355//GO:0009405	transport//regulation of transcription, DNA-templated//pathogenesis	GO:0019871//GO:0003700
Cluster-10432.916	1141	AHB34586.1	CRT/DRE binding factor 1 [Chimonobambusa tumidissinoda]	KF225498	Chimonobambusa tumidissinoda CRT/DRE binding factor 1 (CBF1) mRNA, complete cds	-	-	A2X899	Dehydration-responsive element-binding protein 1G OS=Oryza sativa subsp. indica OX=39946 GN=DREB1G PE=3 SV=1	PF03604//PF00847	DNA directed RNA polymerase, 7 kDa subunit//AP2 domain	GO:0006355//GO:0006206//GO:0006144//GO:0006351	regulation of transcription, DNA-templated//pyrimidine nucleobase metabolic process//purine nucleobase metabolic process//transcription, DNA-templated	GO:0003700//GO:0003899//GO:0003677	DNA-binding transcription factor activity//DNA-directed 5'-3' RNA polymerase activity//DNA binding	GO:0005667//GO:0005730	transcription regulator complex//nucleolus	--	--	novel_10	A2X899	Dehydration-responsive element-binding protein 1G OS=Oryza sativa subsp. indica OX=39946 GN=DREB1G PE=3 SV=1	Cluster-10432.916-0F	AP2/ERF-ERF	AP2/ERF->AP2/ERF-ERF	1141	562815430	AHB34586.1	741	9.9e-76	CRT/DRE binding factor 1 [Chimonobambusa tumidissinoda]	KF225498.1	KF225498	621	0	Chimonobambusa tumidissinoda CRT/DRE binding factor 1 (CBF1) mRNA, complete cds	-	-	-	http://www.genome.jp/dbget-bin/www_bget?ko:-	A2X899	529	1.4e-52	Dehydration-responsive element-binding protein 1G OS=Oryza sativa subsp. indica OX=39946 GN=DREB1G PE=3 SV=1	PF03604//PF00847	DNA directed RNA polymerase, 7 kDa subunit//AP2 domain	GO:0006355//GO:0006206//GO:0006144//GO:0006351	regulation of transcription, DNA-templated//pyrimidine nucleobase metabolic process//purine nucleobase metabolic process//transcription, DNA-templated	GO:0003700//GO:0003899//GO:0003677
Cluster-10432.14464	1554	PWZ15284.1	AP2-like ethylene-responsive transcription factor ANT [Zea mays]	XM_025948170	PREDICTED: Panicum hallii AP2-like ethylene-responsive transcription factor CRL5 (LOC112882967), mRNA	K09285	AP2-like factor, ANT lineage	Q84Z02	AP2-like ethylene-responsive transcription factor CRL5 OS=Oryza sativa subsp. japonica OX=39947 GN=CRL5 PE=2 SV=1	PF00847	AP2 domain	GO:0006355	regulation of transcription, DNA-templated	GO:0003700	DNA-binding transcription factor activity	GO:0005667	transcription regulator complex	--	--	novel_10	Q84Z02	AP2-like ethylene-responsive transcription factor CRL5 OS=Oryza sativa subsp. japonica OX=39947 GN=CRL5 PE=2 SV=1	Cluster-10432.14464-2R	AP2/ERF-ERF	AP2/ERF->AP2/ERF-ERF	1554	1394870688	PWZ15284.1	935	4.3e-98	AP2-like ethylene-responsive transcription factor ANT [Zea mays]	XM_025948170.1	XM_025948170	411	0	PREDICTED: Panicum hallii AP2-like ethylene-responsive transcription factor CRL5 (LOC112882967), mRNA	K09285	OVM, ANT	AP2-like factor, ANT lineage	http://www.genome.jp/dbget-bin/www_bget?ko:K09285	Q84Z02	908	2.2e-96	AP2-like ethylene-responsive transcription factor CRL5 OS=Oryza sativa subsp. japonica OX=39947 GN=CRL5 PE=2 SV=1	PF00847	AP2 domain	GO:0006355	regulation of transcription, DNA-templated	GO:0003700
Cluster-10432.7445	1574	PUZ42521.1	hypothetical protein GQ55_9G589100 [Panicum hallii var. hallii]	FP091898	Phyllostachys edulis cDNA clone: bphyem115l08, full insert sequence	-	-	P42736	Ethylene-responsive transcription factor RAP2-3 OS=Arabidopsis thaliana OX=3702 GN=RAP2-3 PE=1 SV=2	PF00847	AP2 domain	GO:0006355	regulation of transcription, DNA-templated	GO:0003700	DNA-binding transcription factor activity	GO:0005667	transcription regulator complex	--	--	novel_10	P42736	Ethylene-responsive transcription factor RAP2-3 OS=Arabidopsis thaliana OX=3702 GN=RAP2-3 PE=1 SV=2	Cluster-10432.7445-0R	AP2/ERF-ERF	AP2/ERF->AP2/ERF-ERF	1574	1382756463	PUZ42521.1	743	8e-76	hypothetical protein GQ55_9G589100 [Panicum hallii var. hallii]	FP091898.1	FP091898	808	0	Phyllostachys edulis cDNA clone: bphyem115l08, full insert sequence	-	-	-	http://www.genome.jp/dbget-bin/www_bget?ko:-	P42736	221	1e-16	Ethylene-responsive transcription factor RAP2-3 OS=Arabidopsis thaliana OX=3702 GN=RAP2-3 PE=1 SV=2	PF00847	AP2 domain	GO:0006355	regulation of transcription, DNA-templated	GO:0003700
Cluster-10432.14652	1029	XP_003580517.1	ethylene-responsive transcription factor 4 [Brachypodium distachyon]	FP093387	Phyllostachys edulis cDNA clone: bphylf043h08, full insert sequence	K09286	EREBP-like factor	O80339	Ethylene-responsive transcription factor 3 OS=Arabidopsis thaliana OX=3702 GN=ERF3 PE=1 SV=1	PF00847	AP2 domain	GO:0006355	regulation of transcription, DNA-templated	GO:0003700	DNA-binding transcription factor activity	GO:0005667	transcription regulator complex	--	--	novel_10	O80339	Ethylene-responsive transcription factor 3 OS=Arabidopsis thaliana OX=3702 GN=ERF3 PE=1 SV=1	Cluster-10432.14652-1R	AP2/ERF-ERF	AP2/ERF->AP2/ERF-ERF	1029	357165857	XP_003580517.1	373	4.2e-33	ethylene-responsive transcription factor 4 [Brachypodium distachyon]	FP093387.1	FP093387	659	0	Phyllostachys edulis cDNA clone: bphylf043h08, full insert sequence	K09286	EREBP	EREBP-like factor	http://www.genome.jp/dbget-bin/www_bget?ko:K09286	O80339	227	1.4e-17	Ethylene-responsive transcription factor 3 OS=Arabidopsis thaliana OX=3702 GN=ERF3 PE=1 SV=1	PF00847	AP2 domain	GO:0006355	regulation of transcription, DNA-templated	GO:0003700
Cluster-12711.0	1061	RLM78049.1	hypothetical protein C2845_PM12G03190 [Panicum miliaceum]	XM_004951775	PREDICTED: Setaria italica ethylene-responsive transcription factor 3-like (LOC101785275), mRNA	-	-	Q9MAI5	Ethylene-responsive transcription factor 8 OS=Arabidopsis thaliana OX=3702 GN=ERF8 PE=1 SV=1	PF00847	AP2 domain	GO:0006355	regulation of transcription, DNA-templated	GO:0003700	DNA-binding transcription factor activity	GO:0005667	transcription regulator complex	--	--	--	--	--	Cluster-12711.0-0F	AP2/ERF-ERF	AP2/ERF->AP2/ERF-ERF	1061	1492209066	RLM78049.1	187	1.6e-11	hypothetical protein C2845_PM12G03190 [Panicum miliaceum]	XM_004951775.2	XM_004951775	86	1.9e-34	PREDICTED: Setaria italica ethylene-responsive transcription factor 3-like (LOC101785275), mRNA	-	-	-	http://www.genome.jp/dbget-bin/www_bget?ko:-	Q9MAI5	144	5.9e-08	Ethylene-responsive transcription factor 8 OS=Arabidopsis thaliana OX=3702 GN=ERF8 PE=1 SV=1	PF00847	AP2 domain	GO:0006355	regulation of transcription, DNA-templated	GO:0003700
Cluster-10579.0	1011	RLM73974.1	AT-rich interactive domain-containing protein 1A-like isoform X3 [Panicum miliaceum]	XM_025969503	PREDICTED: Panicum hallii uncharacterized LOC112900671 (LOC112900671), mRNA	-	-	Q9LYU3	Ethylene-responsive transcription factor ERF113 OS=Arabidopsis thaliana OX=3702 GN=ERF113 PE=2 SV=1	PF00847	AP2 domain	GO:0006355	regulation of transcription, DNA-templated	GO:0003700	DNA-binding transcription factor activity	GO:0005667	transcription regulator complex	--	--	--	--	--	Cluster-10579.0-0F	AP2/ERF-ERF	AP2/ERF->AP2/ERF-ERF	1011	1492204732	RLM73974.1	503	3.5e-48	AT-rich interactive domain-containing protein 1A-like isoform X3 [Panicum miliaceum]	XM_025969503.1	XM_025969503	252	9.53e-127	PREDICTED: Panicum hallii uncharacterized LOC112900671 (LOC112900671), mRNA	-	-	-	http://www.genome.jp/dbget-bin/www_bget?ko:-	Q9LYU3	243	1.9e-19	Ethylene-responsive transcription factor ERF113 OS=Arabidopsis thaliana OX=3702 GN=ERF113 PE=2 SV=1	PF00847	AP2 domain	GO:0006355	regulation of transcription, DNA-templated	GO:0003700
Cluster-10579.1	600	RLM64598.1	AT-rich interactive domain-containing protein 1A-like isoform X1 [Panicum miliaceum]	XR_002236202	PREDICTED: Aegilops tauschii subsp. tauschii ethylene-responsive transcription factor ERF113-like (LOC109777077), transcript variant X3, misc_RNA	-	-	Q9FH54	Ethylene-responsive transcription factor ERF114 OS=Arabidopsis thaliana OX=3702 GN=ERF114 PE=1 SV=1	PF00847	AP2 domain	GO:0006355	regulation of transcription, DNA-templated	GO:0003700	DNA-binding transcription factor activity	GO:0005667	transcription regulator complex	--	--	--	--	--	Cluster-10579.1-1R	AP2/ERF-ERF	AP2/ERF->AP2/ERF-ERF	600	1492195308	RLM64598.1	332	1.4e-28	AT-rich interactive domain-containing protein 1A-like isoform X1 [Panicum miliaceum]	XR_002236202.1	XR_002236202	167	9.84e-80	PREDICTED: Aegilops tauschii subsp. tauschii ethylene-responsive transcription factor ERF113-like (LOC109777077), transcript variant X3, misc_RNA	-	-	-	http://www.genome.jp/dbget-bin/www_bget?ko:-	Q9FH54	182	1.3e-12	Ethylene-responsive transcription factor ERF114 OS=Arabidopsis thaliana OX=3702 GN=ERF114 PE=1 SV=1	PF00847	AP2 domain	GO:0006355	regulation of transcription, DNA-templated	GO:0003700
Cluster-20931.2	390	BAF09541.1	Os02g0656600 [Oryza sativa Japonica Group]	XM_015770831	PREDICTED: Oryza sativa Japonica Group ethylene-responsive transcription factor TINY (LOC4330202), mRNA	-	-	Q9LYD3	Dehydration-responsive element-binding protein 3 OS=Arabidopsis thaliana OX=3702 GN=DREB3 PE=2 SV=1	PF00847	AP2 domain	GO:0006355	regulation of transcription, DNA-templated	GO:0003700	DNA-binding transcription factor activity	GO:0005667	transcription regulator complex	--	--	--	--	--	Cluster-20931.2-0R	AP2/ERF-ERF	AP2/ERF->AP2/ERF-ERF	390	113537158	BAF09541.1	370	3.5e-33	Os02g0656600 [Oryza sativa Japonica Group]	XM_015770831.2	XM_015770831	98	1.41e-41	PREDICTED: Oryza sativa Japonica Group ethylene-responsive transcription factor TINY (LOC4330202), mRNA	-	-	-	http://www.genome.jp/dbget-bin/www_bget?ko:-	Q9LYD3	191	7.7e-14	Dehydration-responsive element-binding protein 3 OS=Arabidopsis thaliana OX=3702 GN=DREB3 PE=2 SV=1	PF00847	AP2 domain	GO:0006355	regulation of transcription, DNA-templated	GO:0003700
Cluster-20931.1	1190	ALD84369.1	DREB1A [Phyllostachys edulis]	FP097915	Phyllostachys edulis cDNA clone: bphylf056h10, full insert sequence	-	-	Q8LBQ7	Ethylene-responsive transcription factor ERF034 OS=Arabidopsis thaliana OX=3702 GN=ERF034 PE=2 SV=2	PF00847	AP2 domain	GO:0006355	regulation of transcription, DNA-templated	GO:0003700	DNA-binding transcription factor activity	GO:0005667	transcription regulator complex	--	--	--	--	--	Cluster-20931.1-2R	AP2/ERF-ERF	AP2/ERF->AP2/ERF-ERF	1190	927228231	ALD84369.1	746	2.7e-76	DREB1A [Phyllostachys edulis]	FP097915.1	FP097915	860	0	Phyllostachys edulis cDNA clone: bphylf056h10, full insert sequence	-	-	-	http://www.genome.jp/dbget-bin/www_bget?ko:-	Q8LBQ7	375	1.1e-34	Ethylene-responsive transcription factor ERF034 OS=Arabidopsis thaliana OX=3702 GN=ERF034 PE=2 SV=2	PF00847	AP2 domain	GO:0006355	regulation of transcription, DNA-templated	GO:0003700
Cluster-24016.1	324	XP_006645486.1	PREDICTED: putative AP2/ERF and B3 domain-containing protein Os01g0140700 [Oryza brachyantha]	XM_006645423	PREDICTED: Oryza brachyantha putative AP2/ERF and B3 domain-containing protein Os01g0140700 (LOC102712486), mRNA	K09287	RAV-like factor	Q9AWS7	Putative AP2/ERF and B3 domain-containing protein Os01g0140700 OS=Oryza sativa subsp. japonica OX=39947 GN=Os01g0140700 PE=3 SV=1	PF00847	AP2 domain	GO:0006355	regulation of transcription, DNA-templated	GO:0003700	DNA-binding transcription factor activity	GO:0005667	transcription regulator complex	--	--	--	--	--	Cluster-24016.1-1F	AP2/ERF-ERF	AP2/ERF->AP2/ERF-ERF	324	573915671	XP_006645486.1	418	7.9e-39	PREDICTED: putative AP2/ERF and B3 domain-containing protein Os01g0140700 [Oryza brachyantha]	XM_006645423.1	XM_006645423	211	1.75e-104	PREDICTED: Oryza brachyantha putative AP2/ERF and B3 domain-containing protein Os01g0140700 (LOC102712486), mRNA	K09287	RAV	RAV-like factor	http://www.genome.jp/dbget-bin/www_bget?ko:K09287	Q9AWS7	416	5.1e-40	Putative AP2/ERF and B3 domain-containing protein Os01g0140700 OS=Oryza sativa subsp. japonica OX=39947 GN=Os01g0140700 PE=3 SV=1	PF00847	AP2 domain	GO:0006355	regulation of transcription, DNA-templated	GO:0003700
Cluster-10432.24920	558	EEC68921.1	hypothetical protein OsI_37608 [Oryza sativa Indica Group]	XM_004978261	PREDICTED: Setaria italica ethylene-responsive transcription factor ABI4-like (LOC101785204), mRNA	-	-	Q7G1L2	Ethylene-responsive transcription factor RAP2-6 OS=Arabidopsis thaliana OX=3702 GN=RAP2-6 PE=2 SV=2	PF00847	AP2 domain	GO:0006355	regulation of transcription, DNA-templated	GO:0003700	DNA-binding transcription factor activity	GO:0005667	transcription regulator complex	--	--	--	--	--	Cluster-10432.24920-2R	AP2/ERF-ERF	AP2/ERF->AP2/ERF-ERF	558	218186494	EEC68921.1	290	9.5e-24	hypothetical protein OsI_37608 [Oryza sativa Indica Group]	XM_004978261.3	XM_004978261	131	9.37e-60	PREDICTED: Setaria italica ethylene-responsive transcription factor ABI4-like (LOC101785204), mRNA	-	-	-	http://www.genome.jp/dbget-bin/www_bget?ko:-	Q7G1L2	128	2.2e-06	Ethylene-responsive transcription factor RAP2-6 OS=Arabidopsis thaliana OX=3702 GN=RAP2-6 PE=2 SV=2	PF00847	AP2 domain	GO:0006355	regulation of transcription, DNA-templated	GO:0003700
Cluster-25655.0	2105	ACF98541.1	DRE-binding protein DREB1 [Phyllostachys edulis]	EU860441	Phyllostachys edulis DRE-binding protein DREB1 (DREB1) mRNA, complete cds	-	-	A2WL19	Dehydration-responsive element-binding protein 2A OS=Oryza sativa subsp. indica OX=39946 GN=DREB2A PE=3 SV=2	PF06416//PF00847	Effector protein NleG//AP2 domain	GO:0006355//GO:0044403//GO:0016567	regulation of transcription, DNA-templated//symbiotic process//protein ubiquitination	GO:0004842//GO:0003700	ubiquitin-protein transferase activity//DNA-binding transcription factor activity	GO:0005667	transcription regulator complex	--	--	--	--	--	Cluster-25655.0-2R	AP2/ERF-ERF	AP2/ERF->AP2/ERF-ERF	2105	195546526	ACF98541.1	980	3.5e-103	DRE-binding protein DREB1 [Phyllostachys edulis]	EU860441.1	EU860441	1063	0	Phyllostachys edulis DRE-binding protein DREB1 (DREB1) mRNA, complete cds	-	-	-	http://www.genome.jp/dbget-bin/www_bget?ko:-	A2WL19	695	1.5e-71	Dehydration-responsive element-binding protein 2A OS=Oryza sativa subsp. indica OX=39946 GN=DREB2A PE=3 SV=2	PF06416//PF00847	Effector protein NleG//AP2 domain	GO:0006355//GO:0044403//GO:0016567	regulation of transcription, DNA-templated//symbiotic process//protein ubiquitination	GO:0004842//GO:0003700
Cluster-4640.0	1447	XP_004951832.1	ethylene-responsive transcription factor 3-like [Setaria italica]	XM_025945704	PREDICTED: Panicum hallii ethylene-responsive transcription factor 3-like (LOC112880953), mRNA	K09286	EREBP-like factor	--	--	PF04207//PF00847	Tetrahydromethanopterin S-methyltransferase, subunit D//AP2 domain	GO:0006355//GO:0046656//GO:0006814	regulation of transcription, DNA-templated//folic acid biosynthetic process//sodium ion transport	GO:0003700//GO:0030269	DNA-binding transcription factor activity//tetrahydromethanopterin S-methyltransferase activity	GO:0005667//GO:0012506//GO:0005737	transcription regulator complex//vesicle membrane//cytoplasm	--	--	--	--	--	Cluster-4640.0-1R	AP2/ERF-ERF	AP2/ERF->AP2/ERF-ERF	1447	514709628	XP_004951832.1	184	4.8e-11	ethylene-responsive transcription factor 3-like [Setaria italica]	XM_025945704.1	XM_025945704	279	1.35e-141	PREDICTED: Panicum hallii ethylene-responsive transcription factor 3-like (LOC112880953), mRNA	K09286	EREBP	EREBP-like factor	http://www.genome.jp/dbget-bin/www_bget?ko:K09286	--	--	--	--	PF04207//PF00847	Tetrahydromethanopterin S-methyltransferase, subunit D//AP2 domain	GO:0006355//GO:0046656//GO:0006814	regulation of transcription, DNA-templated//folic acid biosynthetic process//sodium ion transport	GO:0003700//GO:0030269
Cluster-8137.1	1411	XP_021315358.1	ethylene-responsive transcription factor-like protein At4g13040 isoform X1 [Sorghum bicolor]	FP097030	Phyllostachys edulis cDNA clone: bphylf029i17, full insert sequence	-	-	Q56XP9	Ethylene-responsive transcription factor-like protein At4g13040 OS=Arabidopsis thaliana OX=3702 GN=At4g13040 PE=2 SV=2	PF00847//PF02115	AP2 domain//RHO protein GDP dissociation inhibitor	GO:0006355	regulation of transcription, DNA-templated	GO:0005094//GO:0003700	Rho GDP-dissociation inhibitor activity//DNA-binding transcription factor activity	GO:0005737//GO:0005667	cytoplasm//transcription regulator complex	--	--	--	--	--	Cluster-8137.1-2F	AP2/ERF-ERF	AP2/ERF->AP2/ERF-ERF	1411	1205953777	XP_021315358.1	976	6.9e-103	ethylene-responsive transcription factor-like protein At4g13040 isoform X1 [Sorghum bicolor]	FP097030.1	FP097030	1009	0	Phyllostachys edulis cDNA clone: bphylf029i17, full insert sequence	-	-	-	http://www.genome.jp/dbget-bin/www_bget?ko:-	Q56XP9	358	1.2e-32	Ethylene-responsive transcription factor-like protein At4g13040 OS=Arabidopsis thaliana OX=3702 GN=At4g13040 PE=2 SV=2	PF00847//PF02115	AP2 domain//RHO protein GDP dissociation inhibitor	GO:0006355	regulation of transcription, DNA-templated	GO:0005094//GO:0003700
Cluster-10432.1131	508	PUZ77777.1	hypothetical protein GQ55_1G401000 [Panicum hallii var. hallii]	XM_020337495	PREDICTED: Aegilops tauschii subsp. tauschii ethylene-responsive transcription factor ERF109-like (LOC109778911), mRNA	-	-	Q70II3	Ethylene-responsive transcription factor ERF110 OS=Arabidopsis thaliana OX=3702 GN=ERF110 PE=2 SV=2	PF00847	AP2 domain	GO:0006355	regulation of transcription, DNA-templated	GO:0003700	DNA-binding transcription factor activity	GO:0005667	transcription regulator complex	--	--	--	--	--	Cluster-10432.1131-2F	AP2/ERF-ERF	AP2/ERF->AP2/ERF-ERF	508	1382800545	PUZ77777.1	288	1.5e-23	hypothetical protein GQ55_1G401000 [Panicum hallii var. hallii]	XM_020337495.1	XM_020337495	213	2.21e-105	PREDICTED: Aegilops tauschii subsp. tauschii ethylene-responsive transcription factor ERF109-like (LOC109778911), mRNA	-	-	-	http://www.genome.jp/dbget-bin/www_bget?ko:-	Q70II3	165	1e-10	Ethylene-responsive transcription factor ERF110 OS=Arabidopsis thaliana OX=3702 GN=ERF110 PE=2 SV=2	PF00847	AP2 domain	GO:0006355	regulation of transcription, DNA-templated	GO:0003700
Cluster-10432.18040	991	ACG28382.1	ethylene-responsive transcription factor 4 [Zea mays]	FP093338	Phyllostachys edulis cDNA clone: bphylf037b19, full insert sequence	K09286	EREBP-like factor	O80339	Ethylene-responsive transcription factor 3 OS=Arabidopsis thaliana OX=3702 GN=ERF3 PE=1 SV=1	PF00847	AP2 domain	GO:0006355	regulation of transcription, DNA-templated	GO:0003700	DNA-binding transcription factor activity	GO:0005667	transcription regulator complex	--	--	--	--	--	Cluster-10432.18040-2R	AP2/ERF-ERF	AP2/ERF->AP2/ERF-ERF	991	195613104	ACG28382.1	357	2.9e-31	ethylene-responsive transcription factor 4 [Zea mays]	FP093338.1	FP093338	396	0	Phyllostachys edulis cDNA clone: bphylf037b19, full insert sequence	K09286	EREBP	EREBP-like factor	http://www.genome.jp/dbget-bin/www_bget?ko:K09286	O80339	180	3.7e-12	Ethylene-responsive transcription factor 3 OS=Arabidopsis thaliana OX=3702 GN=ERF3 PE=1 SV=1	PF00847	AP2 domain	GO:0006355	regulation of transcription, DNA-templated	GO:0003700
Cluster-10432.13482	1665	XP_003574464.1	ethylene-responsive transcription factor RAP2-13 [Brachypodium distachyon]	FP098751	Phyllostachys edulis cDNA clone: bphylf046d05, full insert sequence	K09286	EREBP-like factor	Q8H1E4	Ethylene-responsive transcription factor RAP2-4 OS=Arabidopsis thaliana OX=3702 GN=RAP2-4 PE=1 SV=1	PF00847	AP2 domain	GO:0006355	regulation of transcription, DNA-templated	GO:0003700	DNA-binding transcription factor activity	GO:0005667	transcription regulator complex	--	--	--	--	--	Cluster-10432.13482-1R	AP2/ERF-ERF	AP2/ERF->AP2/ERF-ERF	1665	357147737	XP_003574464.1	703	3.7e-71	ethylene-responsive transcription factor RAP2-13 [Brachypodium distachyon]	FP098751.1	FP098751	1219	0	Phyllostachys edulis cDNA clone: bphylf046d05, full insert sequence	K09286	EREBP	EREBP-like factor	http://www.genome.jp/dbget-bin/www_bget?ko:K09286	Q8H1E4	299	9.8e-26	Ethylene-responsive transcription factor RAP2-4 OS=Arabidopsis thaliana OX=3702 GN=RAP2-4 PE=1 SV=1	PF00847	AP2 domain	GO:0006355	regulation of transcription, DNA-templated	GO:0003700
Cluster-16348.0	1113	AFH68054.1	CRT/DRE binding factor 1 [Bambusa emeiensis]	JN896707	Neosinocalamus affinis CRT/DRE binding factor 1 (CBF1) mRNA, complete cds	-	-	A2X899	Dehydration-responsive element-binding protein 1G OS=Oryza sativa subsp. indica OX=39946 GN=DREB1G PE=3 SV=1	PF00847	AP2 domain	GO:0006355	regulation of transcription, DNA-templated	GO:0003700	DNA-binding transcription factor activity	GO:0005667	transcription regulator complex	--	--	--	--	--	Cluster-16348.0-1F	AP2/ERF-ERF	AP2/ERF->AP2/ERF-ERF	1113	384113232	AFH68054.1	728	3.1e-74	CRT/DRE binding factor 1 [Bambusa emeiensis]	JN896707.1	JN896707	534	0	Neosinocalamus affinis CRT/DRE binding factor 1 (CBF1) mRNA, complete cds	-	-	-	http://www.genome.jp/dbget-bin/www_bget?ko:-	A2X899	645	5e-66	Dehydration-responsive element-binding protein 1G OS=Oryza sativa subsp. indica OX=39946 GN=DREB1G PE=3 SV=1	PF00847	AP2 domain	GO:0006355	regulation of transcription, DNA-templated	GO:0003700
Cluster-10432.4752	1616	BAJ99544.1	predicted protein [Hordeum vulgare subsp. vulgare]	FP093898	Phyllostachys edulis cDNA clone: bphyem121f18, full insert sequence	K09286	EREBP-like factor	O80337	Ethylene-responsive transcription factor 1A OS=Arabidopsis thaliana OX=3702 GN=ERF1A PE=1 SV=2	PF00847	AP2 domain	GO:0006355	regulation of transcription, DNA-templated	GO:0003700	DNA-binding transcription factor activity	GO:0005667	transcription regulator complex	--	--	--	--	--	Cluster-10432.4752-1R	AP2/ERF-ERF	AP2/ERF->AP2/ERF-ERF	1616	326512378	BAJ99544.1	841	3.5e-87	predicted protein [Hordeum vulgare subsp. vulgare]	FP093898.1	FP093898	1087	0	Phyllostachys edulis cDNA clone: bphyem121f18, full insert sequence	K09286	EREBP	EREBP-like factor	http://www.genome.jp/dbget-bin/www_bget?ko:K09286	O80337	366	1.6e-33	Ethylene-responsive transcription factor 1A OS=Arabidopsis thaliana OX=3702 GN=ERF1A PE=1 SV=2	PF00847	AP2 domain	GO:0006355	regulation of transcription, DNA-templated	GO:0003700
Cluster-10432.4124	351	XP_002456479.2	ethylene-responsive transcription factor 4 [Sorghum bicolor]	FP100632	Phyllostachys edulis cDNA clone: bphylf032b21, full insert sequence	K09286	EREBP-like factor	Q40477	Ethylene-responsive transcription factor 4 OS=Nicotiana tabacum OX=4097 GN=ERF4 PE=1 SV=1	PF00847	AP2 domain	GO:0006355	regulation of transcription, DNA-templated	GO:0003700	DNA-binding transcription factor activity	GO:0005667	transcription regulator complex	--	--	--	--	--	Cluster-10432.4124-2R	AP2/ERF-ERF	AP2/ERF->AP2/ERF-ERF	351	1205939336	XP_002456479.2	252	1.5e-19	ethylene-responsive transcription factor 4 [Sorghum bicolor]	FP100632.1	FP100632	318	6.33e-164	Phyllostachys edulis cDNA clone: bphylf032b21, full insert sequence	K09286	EREBP	EREBP-like factor	http://www.genome.jp/dbget-bin/www_bget?ko:K09286	Q40477	197	1.4e-14	Ethylene-responsive transcription factor 4 OS=Nicotiana tabacum OX=4097 GN=ERF4 PE=1 SV=1	PF00847	AP2 domain	GO:0006355	regulation of transcription, DNA-templated	GO:0003700
Cluster-10432.12119	3298	KQK19167.1	hypothetical protein BRADI_1g46690v3 [Brachypodium distachyon]	FP101373	Phyllostachys edulis cDNA clone: bphyem204e11, full insert sequence	K09286	EREBP-like factor	Q6K7E6	Ethylene-responsive transcription factor 1 OS=Oryza sativa subsp. japonica OX=39947 GN=EREBP1 PE=1 SV=1	--	--	--	--	--	--	--	--	--	--	--	--	--	Cluster-10432.12119-2F	AP2/ERF-ERF	AP2/ERF->AP2/ERF-ERF	3298	944083815	KQK19167.1	1008	3.1e-106	hypothetical protein BRADI_1g46690v3 [Brachypodium distachyon]	FP101373.1	FP101373	1010	0	Phyllostachys edulis cDNA clone: bphyem204e11, full insert sequence	K09286	EREBP	EREBP-like factor	http://www.genome.jp/dbget-bin/www_bget?ko:K09286	Q6K7E6	856	5e-90	Ethylene-responsive transcription factor 1 OS=Oryza sativa subsp. japonica OX=39947 GN=EREBP1 PE=1 SV=1	--	--	--	--	--
Cluster-10432.1132	1055	XP_020193084.1	ethylene-responsive transcription factor ERF109-like [Aegilops tauschii subsp. tauschii]	XM_020337495	PREDICTED: Aegilops tauschii subsp. tauschii ethylene-responsive transcription factor ERF109-like (LOC109778911), mRNA	-	-	Q70II3	Ethylene-responsive transcription factor ERF110 OS=Arabidopsis thaliana OX=3702 GN=ERF110 PE=2 SV=2	PF00847	AP2 domain	GO:0006355	regulation of transcription, DNA-templated	GO:0003700	DNA-binding transcription factor activity	GO:0005667	transcription regulator complex	--	--	--	--	--	Cluster-10432.1132-0F	AP2/ERF-ERF	AP2/ERF->AP2/ERF-ERF	1055	1149737912	XP_020193084.1	643	2.1e-64	ethylene-responsive transcription factor ERF109-like [Aegilops tauschii subsp. tauschii]	XM_020337495.1	XM_020337495	323	3.38e-166	PREDICTED: Aegilops tauschii subsp. tauschii ethylene-responsive transcription factor ERF109-like (LOC109778911), mRNA	-	-	-	http://www.genome.jp/dbget-bin/www_bget?ko:-	Q70II3	237	9.6e-19	Ethylene-responsive transcription factor ERF110 OS=Arabidopsis thaliana OX=3702 GN=ERF110 PE=2 SV=2	PF00847	AP2 domain	GO:0006355	regulation of transcription, DNA-templated	GO:0003700
Cluster-3692.0	1063	EEE65309.1	hypothetical protein OsJ_20550 [Oryza sativa Japonica Group]	XM_015838007	PREDICTED: Oryza brachyantha ethylene-responsive transcription factor ERF013-like (LOC102713555), mRNA	-	-	Q9LPE8	Ethylene-responsive transcription factor ERF014 OS=Arabidopsis thaliana OX=3702 GN=ERF014 PE=2 SV=1	PF00847	AP2 domain	GO:0006355	regulation of transcription, DNA-templated	GO:0003700	DNA-binding transcription factor activity	GO:0005667	transcription regulator complex	--	--	--	--	--	Cluster-3692.0-0R	AP2/ERF-ERF	AP2/ERF->AP2/ERF-ERF	1063	222635177	EEE65309.1	672	9.2e-68	hypothetical protein OsJ_20550 [Oryza sativa Japonica Group]	XM_015838007.1	XM_015838007	361	0	PREDICTED: Oryza brachyantha ethylene-responsive transcription factor ERF013-like (LOC102713555), mRNA	-	-	-	http://www.genome.jp/dbget-bin/www_bget?ko:-	Q9LPE8	246	8.8e-20	Ethylene-responsive transcription factor ERF014 OS=Arabidopsis thaliana OX=3702 GN=ERF014 PE=2 SV=1	PF00847	AP2 domain	GO:0006355	regulation of transcription, DNA-templated	GO:0003700
Cluster-10432.5218	1046	XP_010232322.1	pathogenesis-related genes transcriptional activator PTI5 [Brachypodium distachyon]	XM_010234020	PREDICTED: Brachypodium distachyon pathogenesis-related genes transcriptional activator PTI5 (LOC100825592), mRNA	-	-	O04681	Pathogenesis-related genes transcriptional activator PTI5 OS=Solanum lycopersicum OX=4081 GN=PTI5 PE=2 SV=1	PF00847	AP2 domain	GO:0006355	regulation of transcription, DNA-templated	GO:0003700	DNA-binding transcription factor activity	GO:0005667	transcription regulator complex	--	--	--	--	--	Cluster-10432.5218-2R	AP2/ERF-ERF	AP2/ERF->AP2/ERF-ERF	1046	721644498	XP_010232322.1	336	8.3e-29	pathogenesis-related genes transcriptional activator PTI5 [Brachypodium distachyon]	XM_010234020.3	XM_010234020	222	4.69e-110	PREDICTED: Brachypodium distachyon pathogenesis-related genes transcriptional activator PTI5 (LOC100825592), mRNA	-	-	-	http://www.genome.jp/dbget-bin/www_bget?ko:-	O04681	233	2.8e-18	Pathogenesis-related genes transcriptional activator PTI5 OS=Solanum lycopersicum OX=4081 GN=PTI5 PE=2 SV=1	PF00847	AP2 domain	GO:0006355	regulation of transcription, DNA-templated	GO:0003700
Cluster-16121.0	950	CDS43939.1	transcription factor [Oryza sativa f. spontanea]	CP018157	Oryza sativa Indica Group cultivar Shuhui498 chromosome 1 sequence	-	-	A2WZI4	Dehydration-responsive element-binding protein 1F OS=Oryza sativa subsp. indica OX=39946 GN=DREB1F PE=2 SV=1	PF00847	AP2 domain	GO:0006355	regulation of transcription, DNA-templated	GO:0003700	DNA-binding transcription factor activity	GO:0005667	transcription regulator complex	--	--	--	--	--	Cluster-16121.0-1F	AP2/ERF-ERF	AP2/ERF->AP2/ERF-ERF	950	901692192	CDS43939.1	788	2.9e-81	transcription factor [Oryza sativa f. spontanea]	CP018157.1	CP018157	347	1.38e-179	Oryza sativa Indica Group cultivar Shuhui498 chromosome 1 sequence	-	-	-	http://www.genome.jp/dbget-bin/www_bget?ko:-	A2WZI4	788	1.1e-82	Dehydration-responsive element-binding protein 1F OS=Oryza sativa subsp. indica OX=39946 GN=DREB1F PE=2 SV=1	PF00847	AP2 domain	GO:0006355	regulation of transcription, DNA-templated	GO:0003700
Cluster-20420.0	432	A2YXQ7.2	RecName: Full=Dehydration-responsive element-binding protein 1J; Short=Protein DREB1J	JF796676	Hordeum vulgare isolate T126 CBF protein 3 (CBF3) gene, complete cds	-	-	A2YXQ7	Dehydration-responsive element-binding protein 1J OS=Oryza sativa subsp. indica OX=39946 GN=DREB1J PE=3 SV=2	PF07462//PF00847	Merozoite surface protein 1 (MSP1) C-terminus//AP2 domain	GO:0006355//GO:0009405	regulation of transcription, DNA-templated//pathogenesis	GO:0003700	DNA-binding transcription factor activity	GO:0016020//GO:0005667	membrane//transcription regulator complex	--	--	--	--	--	Cluster-20420.0-0F	AP2/ERF-ERF	AP2/ERF->AP2/ERF-ERF	432	172044098	A2YXQ7.2	244	1.6e-18	RecName: Full=Dehydration-responsive element-binding protein 1J; Short=Protein DREB1J	JF796676.1	JF796676	74	3.46e-28	Hordeum vulgare isolate T126 CBF protein 3 (CBF3) gene, complete cds	-	-	-	http://www.genome.jp/dbget-bin/www_bget?ko:-	A2YXQ7	244	6.1e-20	Dehydration-responsive element-binding protein 1J OS=Oryza sativa subsp. indica OX=39946 GN=DREB1J PE=3 SV=2	PF07462//PF00847	Merozoite surface protein 1 (MSP1) C-terminus//AP2 domain	GO:0006355//GO:0009405	regulation of transcription, DNA-templated//pathogenesis	GO:0003700
Cluster-23092.0	1710	XP_003565510.1	pathogenesis-related genes transcriptional activator PTI6 [Brachypodium distachyon]	XM_020343403	PREDICTED: Aegilops tauschii subsp. tauschii ethylene-responsive transcription factor CRF1-like (LOC109784800), mRNA	-	-	Q9SUQ2	Ethylene-responsive transcription factor CRF2 OS=Arabidopsis thaliana OX=3702 GN=CRF2 PE=1 SV=1	PF00847	AP2 domain	GO:0006355	regulation of transcription, DNA-templated	GO:0003700	DNA-binding transcription factor activity	GO:0005667	transcription regulator complex	--	--	--	--	--	Cluster-23092.0-0R	AP2/ERF-ERF	AP2/ERF->AP2/ERF-ERF	1710	357127687	XP_003565510.1	1024	2.3e-108	pathogenesis-related genes transcriptional activator PTI6 [Brachypodium distachyon]	XM_020343403.1	XM_020343403	445	0	PREDICTED: Aegilops tauschii subsp. tauschii ethylene-responsive transcription factor CRF1-like (LOC109784800), mRNA	-	-	-	http://www.genome.jp/dbget-bin/www_bget?ko:-	Q9SUQ2	334	8.8e-30	Ethylene-responsive transcription factor CRF2 OS=Arabidopsis thaliana OX=3702 GN=CRF2 PE=1 SV=1	PF00847	AP2 domain	GO:0006355	regulation of transcription, DNA-templated	GO:0003700
Cluster-22875.0	930	BAG98995.1	unnamed protein product [Oryza sativa Japonica Group]	FP093991	Phyllostachys edulis cDNA clone: bphylf053n15, full insert sequence	-	-	--	--	PF00847	AP2 domain	GO:0006355	regulation of transcription, DNA-templated	GO:0003700	DNA-binding transcription factor activity	GO:0005667	transcription regulator complex	--	--	--	--	--	Cluster-22875.0-0R	AP2/ERF-ERF	AP2/ERF->AP2/ERF-ERF	930	215766767	BAG98995.1	262	2.8e-20	unnamed protein product [Oryza sativa Japonica Group]	FP093991.1	FP093991	808	0	Phyllostachys edulis cDNA clone: bphylf053n15, full insert sequence	-	-	-	http://www.genome.jp/dbget-bin/www_bget?ko:-	--	--	--	--	PF00847	AP2 domain	GO:0006355	regulation of transcription, DNA-templated	GO:0003700
Cluster-10432.24919	1169	RLM68851.1	putative AP2/EREBP transcription factor superfamily protein [Panicum miliaceum]	XM_015762132	PREDICTED: Oryza sativa Japonica Group ethylene-responsive transcription factor ERF110 (LOC4349881), mRNA	-	-	Q9FGF8	Ethylene-responsive transcription factor ABR1 OS=Arabidopsis thaliana OX=3702 GN=ABR1 PE=2 SV=1	PF06085	Lipoprotein Rz1 precursor	GO:0019076//GO:0019835	viral release from host cell//cytolysis	--	--	--	--	--	--	--	--	--	Cluster-10432.24919-1R	AP2/ERF-ERF	AP2/ERF->AP2/ERF-ERF	1169	1492199572	RLM68851.1	285	7.6e-23	putative AP2/EREBP transcription factor superfamily protein [Panicum miliaceum]	XM_015762132.2	XM_015762132	173	9.11e-83	PREDICTED: Oryza sativa Japonica Group ethylene-responsive transcription factor ERF110 (LOC4349881), mRNA	-	-	-	http://www.genome.jp/dbget-bin/www_bget?ko:-	Q9FGF8	202	1.2e-14	Ethylene-responsive transcription factor ABR1 OS=Arabidopsis thaliana OX=3702 GN=ABR1 PE=2 SV=1	PF06085	Lipoprotein Rz1 precursor	GO:0019076//GO:0019835	viral release from host cell//cytolysis	--
Cluster-10432.12524	1088	AAP83325.1	transcription factor [Oryza sativa Japonica Group]	CP018160	Oryza sativa Indica Group cultivar Shuhui498 chromosome 4 sequence	-	-	Q8H273	Dehydration-responsive element-binding protein 1E OS=Oryza sativa subsp. japonica OX=39947 GN=DREB1E PE=2 SV=1	PF00847	AP2 domain	GO:0006355	regulation of transcription, DNA-templated	GO:0003700	DNA-binding transcription factor activity	GO:0005667	transcription regulator complex	--	--	--	--	--	Cluster-10432.12524-0F	AP2/ERF-ERF	AP2/ERF->AP2/ERF-ERF	1088	32455222	AAP83325.1	823	2.9e-85	transcription factor [Oryza sativa Japonica Group]	CP018160.1	CP018160	577	0	Oryza sativa Indica Group cultivar Shuhui498 chromosome 4 sequence	-	-	-	http://www.genome.jp/dbget-bin/www_bget?ko:-	Q8H273	823	1.1e-86	Dehydration-responsive element-binding protein 1E OS=Oryza sativa subsp. japonica OX=39947 GN=DREB1E PE=2 SV=1	PF00847	AP2 domain	GO:0006355	regulation of transcription, DNA-templated	GO:0003700
Cluster-10432.10973	1053	OEL34302.1	hypothetical protein BAE44_0004682 [Dichanthelium oligosanthes]	FP097198	Phyllostachys edulis cDNA clone: bphyst034c09, full insert sequence	K09286	EREBP-like factor	Q9LDE4	Ethylene-responsive transcription factor 7 OS=Arabidopsis thaliana OX=3702 GN=ERF7 PE=1 SV=1	PF00847	AP2 domain	GO:0006355	regulation of transcription, DNA-templated	GO:0003700	DNA-binding transcription factor activity	GO:0005667	transcription regulator complex	--	--	--	--	--	Cluster-10432.10973-0R	AP2/ERF-ERF	AP2/ERF->AP2/ERF-ERF	1053	1070980493	OEL34302.1	358	2.4e-31	hypothetical protein BAE44_0004682 [Dichanthelium oligosanthes]	FP097198.1	FP097198	879	0	Phyllostachys edulis cDNA clone: bphyst034c09, full insert sequence	K09286	EREBP	EREBP-like factor	http://www.genome.jp/dbget-bin/www_bget?ko:K09286	Q9LDE4	232	3.6e-18	Ethylene-responsive transcription factor 7 OS=Arabidopsis thaliana OX=3702 GN=ERF7 PE=1 SV=1	PF00847	AP2 domain	GO:0006355	regulation of transcription, DNA-templated	GO:0003700
Cluster-23500.0	1612	RCV17905.1	hypothetical protein SETIT_3G257700v2 [Setaria italica]	XM_003566257	PREDICTED: Brachypodium distachyon AP2-like ethylene-responsive transcription factor At2g41710 (LOC100843041), transcript variant X1, mRNA	K09285	AP2-like factor, ANT lineage	X5HYT8	AP2-like ethylene-responsive transcription factor SMOS1 OS=Oryza sativa subsp. japonica OX=39947 GN=SMOS1 PE=1 SV=1	PF00847	AP2 domain	GO:0006355	regulation of transcription, DNA-templated	GO:0003700	DNA-binding transcription factor activity	GO:0005667	transcription regulator complex	--	--	--	--	--	Cluster-23500.0-1R	AP2/ERF-ERF	AP2/ERF->AP2/ERF-ERF	1612	1433412265	RCV17905.1	1644	2.7e-180	hypothetical protein SETIT_3G257700v2 [Setaria italica]	XM_003566257.4	XM_003566257	954	0	PREDICTED: Brachypodium distachyon AP2-like ethylene-responsive transcription factor At2g41710 (LOC100843041), transcript variant X1, mRNA	K09285	OVM, ANT	AP2-like factor, ANT lineage	http://www.genome.jp/dbget-bin/www_bget?ko:K09285	X5HYT8	1567	8.8e-173	AP2-like ethylene-responsive transcription factor SMOS1 OS=Oryza sativa subsp. japonica OX=39947 GN=SMOS1 PE=1 SV=1	PF00847	AP2 domain	GO:0006355	regulation of transcription, DNA-templated	GO:0003700
Cluster-10432.14025	3503	XP_003564157.1	ethylene-responsive transcription factor 1 isoform X1 [Brachypodium distachyon]	FP094487	Phyllostachys edulis cDNA clone: bphyem201g10, full insert sequence	K09286	EREBP-like factor	Q6K7E6	Ethylene-responsive transcription factor 1 OS=Oryza sativa subsp. japonica OX=39947 GN=EREBP1 PE=1 SV=1	PF00847	AP2 domain	GO:0006355	regulation of transcription, DNA-templated	GO:0003700	DNA-binding transcription factor activity	GO:0005667	transcription regulator complex	--	--	--	--	--	Cluster-10432.14025-2F	AP2/ERF-ERF	AP2/ERF->AP2/ERF-ERF	3503	357124945	XP_003564157.1	1007	4.3e-106	ethylene-responsive transcription factor 1 isoform X1 [Brachypodium distachyon]	FP094487.1	FP094487	1025	0	Phyllostachys edulis cDNA clone: bphyem201g10, full insert sequence	K09286	EREBP	EREBP-like factor	http://www.genome.jp/dbget-bin/www_bget?ko:K09286	Q6K7E6	864	6.3e-91	Ethylene-responsive transcription factor 1 OS=Oryza sativa subsp. japonica OX=39947 GN=EREBP1 PE=1 SV=1	PF00847	AP2 domain	GO:0006355	regulation of transcription, DNA-templated	GO:0003700
Cluster-10432.1516	658	BAF18151.1	Os05g0549800 [Oryza sativa Japonica Group]	FP099639	Phyllostachys edulis cDNA clone: bphyem117o01, full insert sequence	K09287	RAV-like factor	Q6L4H4	AP2/ERF and B3 domain-containing protein Os05g0549800 OS=Oryza sativa subsp. japonica OX=39947 GN=Os05g0549800 PE=2 SV=1	PF00847	AP2 domain	GO:0006355	regulation of transcription, DNA-templated	GO:0003700	DNA-binding transcription factor activity	GO:0005667	transcription regulator complex	--	--	--	--	--	Cluster-10432.1516-0F	AP2/ERF-ERF	AP2/ERF->AP2/ERF-ERF	658	113579788	BAF18151.1	819	5.1e-85	Os05g0549800 [Oryza sativa Japonica Group]	FP099639.1	FP099639	605	0	Phyllostachys edulis cDNA clone: bphyem117o01, full insert sequence	K09287	RAV	RAV-like factor	http://www.genome.jp/dbget-bin/www_bget?ko:K09287	Q6L4H4	819	2e-86	AP2/ERF and B3 domain-containing protein Os05g0549800 OS=Oryza sativa subsp. japonica OX=39947 GN=Os05g0549800 PE=2 SV=1	PF00847	AP2 domain	GO:0006355	regulation of transcription, DNA-templated	GO:0003700
Cluster-20400.0	869	XP_006651102.1	PREDICTED: ethylene-responsive transcription factor RAP2-12-like [Oryza brachyantha]	--	--	-	-	Q9FGF8	Ethylene-responsive transcription factor ABR1 OS=Arabidopsis thaliana OX=3702 GN=ABR1 PE=2 SV=1	PF00847//PF05764	AP2 domain//YL1 nuclear protein	GO:0043486//GO:0006338//GO:0006355	histone exchange//chromatin remodeling//regulation of transcription, DNA-templated	GO:0003700	DNA-binding transcription factor activity	GO:0005667//GO:0005634	transcription regulator complex//nucleus	--	--	--	--	--	Cluster-20400.0-1R	AP2/ERF-ERF	AP2/ERF->AP2/ERF-ERF	869	573931987	XP_006651102.1	338	4e-29	PREDICTED: ethylene-responsive transcription factor RAP2-12-like [Oryza brachyantha]	--	--	--	--	--	-	-	-	http://www.genome.jp/dbget-bin/www_bget?ko:-	Q9FGF8	175	1.2e-11	Ethylene-responsive transcription factor ABR1 OS=Arabidopsis thaliana OX=3702 GN=ABR1 PE=2 SV=1	PF00847//PF05764	AP2 domain//YL1 nuclear protein	GO:0043486//GO:0006338//GO:0006355	histone exchange//chromatin remodeling//regulation of transcription, DNA-templated	GO:0003700
Cluster-10432.18509	779	XP_020188611.1	ethylene-responsive transcription factor RAP2-6-like [Aegilops tauschii subsp. tauschii]	FP093996	Phyllostachys edulis cDNA clone: bphyem120j10, full insert sequence	-	-	Q70II3	Ethylene-responsive transcription factor ERF110 OS=Arabidopsis thaliana OX=3702 GN=ERF110 PE=2 SV=2	PF00847//PF11081	AP2 domain//Protein of unknown function (DUF2890)	GO:0006355//GO:0019073	regulation of transcription, DNA-templated//viral DNA genome packaging	GO:0003700	DNA-binding transcription factor activity	GO:0005667	transcription regulator complex	--	--	--	--	--	Cluster-10432.18509-0R	AP2/ERF-ERF	AP2/ERF->AP2/ERF-ERF	779	1149725428	XP_020188611.1	362	6e-32	ethylene-responsive transcription factor RAP2-6-like [Aegilops tauschii subsp. tauschii]	FP093996.1	FP093996	306	6.96e-157	Phyllostachys edulis cDNA clone: bphyem120j10, full insert sequence	-	-	-	http://www.genome.jp/dbget-bin/www_bget?ko:-	Q70II3	235	1.2e-18	Ethylene-responsive transcription factor ERF110 OS=Arabidopsis thaliana OX=3702 GN=ERF110 PE=2 SV=2	PF00847//PF11081	AP2 domain//Protein of unknown function (DUF2890)	GO:0006355//GO:0019073	regulation of transcription, DNA-templated//viral DNA genome packaging	GO:0003700
Cluster-11434.0	925	XP_015646190.2	AP2-like ethylene-responsive transcription factor At1g16060 [Oryza sativa Japonica Group]	XM_015790704	PREDICTED: Oryza sativa Japonica Group AP2-like ethylene-responsive transcription factor At1g16060 (LOC107276188), mRNA	-	-	Q6X5Y6	Ethylene-responsive transcription factor WRI1 OS=Arabidopsis thaliana OX=3702 GN=WRI1 PE=1 SV=1	PF00847//PF05887	AP2 domain//Procyclic acidic repetitive protein (PARP)	GO:0006355	regulation of transcription, DNA-templated	GO:0003700	DNA-binding transcription factor activity	GO:0016020//GO:0005667	membrane//transcription regulator complex	--	--	--	--	--	Cluster-11434.0-1F	AP2/ERF-ERF	AP2/ERF->AP2/ERF-ERF	925	1443041920	XP_015646190.2	800	1.2e-82	AP2-like ethylene-responsive transcription factor At1g16060 [Oryza sativa Japonica Group]	XM_015790704.2	XM_015790704	263	6.67e-133	PREDICTED: Oryza sativa Japonica Group AP2-like ethylene-responsive transcription factor At1g16060 (LOC107276188), mRNA	-	-	-	http://www.genome.jp/dbget-bin/www_bget?ko:-	Q6X5Y6	537	1.4e-53	Ethylene-responsive transcription factor WRI1 OS=Arabidopsis thaliana OX=3702 GN=WRI1 PE=1 SV=1	PF00847//PF05887	AP2 domain//Procyclic acidic repetitive protein (PARP)	GO:0006355	regulation of transcription, DNA-templated	GO:0003700
Cluster-16031.0	933	ABG73451.1	DREB1a [Oryza brachyantha]	XM_025947123	PREDICTED: Panicum hallii dehydration-responsive element-binding protein 1B-like (LOC112882135), mRNA	-	-	Q3T5N4	Dehydration-responsive element-binding protein 1B OS=Oryza sativa subsp. japonica OX=39947 GN=DREB1B PE=2 SV=1	PF00847	AP2 domain	GO:0006355	regulation of transcription, DNA-templated	GO:0003700	DNA-binding transcription factor activity	GO:0005667	transcription regulator complex	--	--	--	--	--	Cluster-16031.0-0R	AP2/ERF-ERF	AP2/ERF->AP2/ERF-ERF	933	110430661	ABG73451.1	601	1.4e-59	DREB1a [Oryza brachyantha]	XM_025947123.1	XM_025947123	249	4.08e-125	PREDICTED: Panicum hallii dehydration-responsive element-binding protein 1B-like (LOC112882135), mRNA	-	-	-	http://www.genome.jp/dbget-bin/www_bget?ko:-	Q3T5N4	595	2.6e-60	Dehydration-responsive element-binding protein 1B OS=Oryza sativa subsp. japonica OX=39947 GN=DREB1B PE=2 SV=1	PF00847	AP2 domain	GO:0006355	regulation of transcription, DNA-templated	GO:0003700
Cluster-10432.18119	2678	EEC68921.1	hypothetical protein OsI_37608 [Oryza sativa Indica Group]	AK457185	Triticum aestivum mRNA, clone: tplb0015d04, cultivar Chinese Spring	-	-	Q9FGF8	Ethylene-responsive transcription factor ABR1 OS=Arabidopsis thaliana OX=3702 GN=ABR1 PE=2 SV=1	--	--	--	--	--	--	--	--	--	--	--	--	--	Cluster-10432.18119-1R	AP2/ERF-ERF	AP2/ERF->AP2/ERF-ERF	2678	218186494	EEC68921.1	477	9.5e-45	hypothetical protein OsI_37608 [Oryza sativa Indica Group]	AK457185.1	AK457185	197	9.67e-96	Triticum aestivum mRNA, clone: tplb0015d04, cultivar Chinese Spring	-	-	-	http://www.genome.jp/dbget-bin/www_bget?ko:-	Q9FGF8	231	1.2e-17	Ethylene-responsive transcription factor ABR1 OS=Arabidopsis thaliana OX=3702 GN=ABR1 PE=2 SV=1	--	--	--	--	--
Cluster-10432.735	1609	BAD67623.1	putative TSI1 [Oryza sativa Japonica Group]	AP011466	Oryza punctata genomic DNA, chromosome 6, BAC clone: OP_Ba0089L24, strain: IRGC 105690	-	-	Q9SUE3	Ethylene-responsive transcription factor CRF4 OS=Arabidopsis thaliana OX=3702 GN=CRF4 PE=1 SV=2	PF00847//PF10476	AP2 domain//Protein of unknown function C-terminus (DUF2448)	GO:0006355	regulation of transcription, DNA-templated	GO:0003700	DNA-binding transcription factor activity	GO:0005639//GO:0005667	integral component of nuclear inner membrane//transcription regulator complex	--	--	--	--	--	Cluster-10432.735-1R	AP2/ERF-ERF	AP2/ERF->AP2/ERF-ERF	1609	55296061	BAD67623.1	537	6.3e-52	putative TSI1 [Oryza sativa Japonica Group]	AP011466.1	AP011466	138	3.62e-63	Oryza punctata genomic DNA, chromosome 6, BAC clone: OP_Ba0089L24, strain: IRGC 105690	-	-	-	http://www.genome.jp/dbget-bin/www_bget?ko:-	Q9SUE3	244	2.3e-19	Ethylene-responsive transcription factor CRF4 OS=Arabidopsis thaliana OX=3702 GN=CRF4 PE=1 SV=2	PF00847//PF10476	AP2 domain//Protein of unknown function C-terminus (DUF2448)	GO:0006355	regulation of transcription, DNA-templated	GO:0003700
Cluster-10432.3969	1533	CAJ86045.1	H0721B11.1 [Oryza sativa]	CP012612	Oryza sativa Indica Group cultivar RP Bio-226 chromosome 4 sequence	K09286	EREBP-like factor	O22174	Ethylene-responsive transcription factor ERF008 OS=Arabidopsis thaliana OX=3702 GN=ERF008 PE=2 SV=1	PF00847	AP2 domain	GO:0006355	regulation of transcription, DNA-templated	GO:0003700	DNA-binding transcription factor activity	GO:0005667	transcription regulator complex	--	--	--	--	--	Cluster-10432.3969-0R	AP2/ERF-ERF	AP2/ERF->AP2/ERF-ERF	1533	90399115	CAJ86045.1	516	1.6e-49	H0721B11.1 [Oryza sativa]	CP012612.1	CP012612	455	0	Oryza sativa Indica Group cultivar RP Bio-226 chromosome 4 sequence	K09286	EREBP	EREBP-like factor	http://www.genome.jp/dbget-bin/www_bget?ko:K09286	O22174	325	8.7e-29	Ethylene-responsive transcription factor ERF008 OS=Arabidopsis thaliana OX=3702 GN=ERF008 PE=2 SV=1	PF00847	AP2 domain	GO:0006355	regulation of transcription, DNA-templated	GO:0003700
Cluster-10432.19085	668	BAJ98620.1	predicted protein [Hordeum vulgare subsp. vulgare]	FP100390	Phyllostachys edulis cDNA clone: bphylf045j15, full insert sequence	-	-	--	--	PF00847	AP2 domain	GO:0006355	regulation of transcription, DNA-templated	GO:0003700	DNA-binding transcription factor activity	GO:0005667	transcription regulator complex	--	--	--	--	--	Cluster-10432.19085-0R	AP2/ERF-ERF	AP2/ERF->AP2/ERF-ERF	668	326498385	BAJ98620.1	280	1.6e-22	predicted protein [Hordeum vulgare subsp. vulgare]	FP100390.1	FP100390	543	0	Phyllostachys edulis cDNA clone: bphylf045j15, full insert sequence	-	-	-	http://www.genome.jp/dbget-bin/www_bget?ko:-	--	--	--	--	PF00847	AP2 domain	GO:0006355	regulation of transcription, DNA-templated	GO:0003700
Cluster-10432.1466	1827	ABQ52686.1	ethylene-responsive factor [Thinopyrum intermedium]	EF570121	Thinopyrum intermedium ethylene-responsive factor (ERF1) mRNA, complete cds	K09286	EREBP-like factor	O80337	Ethylene-responsive transcription factor 1A OS=Arabidopsis thaliana OX=3702 GN=ERF1A PE=1 SV=2	PF00847	AP2 domain	GO:0006355	regulation of transcription, DNA-templated	GO:0003700	DNA-binding transcription factor activity	GO:0005667	transcription regulator complex	--	--	--	--	--	Cluster-10432.1466-1R	AP2/ERF-ERF	AP2/ERF->AP2/ERF-ERF	1827	148009084	ABQ52686.1	820	1.1e-84	ethylene-responsive factor [Thinopyrum intermedium]	EF570121.1	EF570121	476	0	Thinopyrum intermedium ethylene-responsive factor (ERF1) mRNA, complete cds	K09286	EREBP	EREBP-like factor	http://www.genome.jp/dbget-bin/www_bget?ko:K09286	O80337	366	1.8e-33	Ethylene-responsive transcription factor 1A OS=Arabidopsis thaliana OX=3702 GN=ERF1A PE=1 SV=2	PF00847	AP2 domain	GO:0006355	regulation of transcription, DNA-templated	GO:0003700
Cluster-11439.0	1054	KQK11959.1	hypothetical protein BRADI_1g00666v3 [Brachypodium distachyon]	XM_004985236	PREDICTED: Setaria italica ethylene-responsive transcription factor 1B (LOC101776079), mRNA	K14516	ethylene-responsive transcription factor 1	A0A3Q7I5Y9	Ethylene-response factor C3 OS=Solanum lycopersicum OX=4081 GN=ERF.C.3 PE=2 SV=1	PF00847	AP2 domain	GO:0006355	regulation of transcription, DNA-templated	GO:0003700	DNA-binding transcription factor activity	GO:0005667	transcription regulator complex	--	--	--	--	--	Cluster-11439.0-1R	AP2/ERF-ERF	AP2/ERF->AP2/ERF-ERF	1054	944076607	KQK11959.1	543	8.3e-53	hypothetical protein BRADI_1g00666v3 [Brachypodium distachyon]	XM_004985236.3	XM_004985236	232	1.3e-115	PREDICTED: Setaria italica ethylene-responsive transcription factor 1B (LOC101776079), mRNA	K14516	ERF1	ethylene-responsive transcription factor 1	http://www.genome.jp/dbget-bin/www_bget?ko:K14516	A0A3Q7I5Y9	296	1.4e-25	Ethylene-response factor C3 OS=Solanum lycopersicum OX=4081 GN=ERF.C.3 PE=2 SV=1	PF00847	AP2 domain	GO:0006355	regulation of transcription, DNA-templated	GO:0003700
Cluster-13551.0	1045	SPT20375.1	unnamed protein product [Triticum aestivum]	XM_025968032	PREDICTED: Panicum hallii ethylene-responsive transcription factor ERF003-like (LOC112899530), mRNA	-	-	Q94AW5	Ethylene-responsive transcription factor ERF003 OS=Arabidopsis thaliana OX=3702 GN=ERF003 PE=2 SV=1	PF00847	AP2 domain	GO:0006355	regulation of transcription, DNA-templated	GO:0003700	DNA-binding transcription factor activity	GO:0005667	transcription regulator complex	--	--	--	--	--	Cluster-13551.0-0R	AP2/ERF-ERF	AP2/ERF->AP2/ERF-ERF	1045	1430502061	SPT20375.1	151	2.3e-07	unnamed protein product [Triticum aestivum]	XM_025968032.1	XM_025968032	127	3.03e-57	PREDICTED: Panicum hallii ethylene-responsive transcription factor ERF003-like (LOC112899530), mRNA	-	-	-	http://www.genome.jp/dbget-bin/www_bget?ko:-	Q94AW5	125	9.2e-06	Ethylene-responsive transcription factor ERF003 OS=Arabidopsis thaliana OX=3702 GN=ERF003 PE=2 SV=1	PF00847	AP2 domain	GO:0006355	regulation of transcription, DNA-templated	GO:0003700
Cluster-10432.16394	1330	XP_004970251.1	ethylene-responsive transcription factor 4 [Setaria italica]	FP096813	Phyllostachys edulis cDNA clone: bphylf044i05, full insert sequence	-	-	Q40477	Ethylene-responsive transcription factor 4 OS=Nicotiana tabacum OX=4097 GN=ERF4 PE=1 SV=1	PF00847	AP2 domain	GO:0006355	regulation of transcription, DNA-templated	GO:0003700	DNA-binding transcription factor activity	GO:0005667	transcription regulator complex	--	--	--	--	--	Cluster-10432.16394-1R	AP2/ERF-ERF	AP2/ERF->AP2/ERF-ERF	1330	514783065	XP_004970251.1	419	2.5e-38	ethylene-responsive transcription factor 4 [Setaria italica]	FP096813.1	FP096813	896	0	Phyllostachys edulis cDNA clone: bphylf044i05, full insert sequence	-	-	-	http://www.genome.jp/dbget-bin/www_bget?ko:-	Q40477	201	1.8e-14	Ethylene-responsive transcription factor 4 OS=Nicotiana tabacum OX=4097 GN=ERF4 PE=1 SV=1	PF00847	AP2 domain	GO:0006355	regulation of transcription, DNA-templated	GO:0003700
Cluster-10432.14013	890	EEC74022.1	hypothetical protein OsI_08968 [Oryza sativa Indica Group]	FP101598	Phyllostachys edulis cDNA clone: bphylf056m08, full insert sequence	K09286	EREBP-like factor	Q8H1E4	Ethylene-responsive transcription factor RAP2-4 OS=Arabidopsis thaliana OX=3702 GN=RAP2-4 PE=1 SV=1	PF00847	AP2 domain	GO:0006355	regulation of transcription, DNA-templated	GO:0003700	DNA-binding transcription factor activity	GO:0005667	transcription regulator complex	--	--	--	--	--	Cluster-10432.14013-0R	AP2/ERF-ERF	AP2/ERF->AP2/ERF-ERF	890	218191595	EEC74022.1	578	6.1e-57	hypothetical protein OsI_08968 [Oryza sativa Indica Group]	FP101598.1	FP101598	780	0	Phyllostachys edulis cDNA clone: bphylf056m08, full insert sequence	K09286	EREBP	EREBP-like factor	http://www.genome.jp/dbget-bin/www_bget?ko:K09286	Q8H1E4	361	3.4e-33	Ethylene-responsive transcription factor RAP2-4 OS=Arabidopsis thaliana OX=3702 GN=RAP2-4 PE=1 SV=1	PF00847	AP2 domain	GO:0006355	regulation of transcription, DNA-templated	GO:0003700
Cluster-10432.7123	1321	PUZ39394.1	hypothetical protein GQ55_9G304200 [Panicum hallii var. hallii]	XM_015757876	PREDICTED: Oryza sativa Japonica Group ethylene-responsive transcription factor 1-like (LOC4348526), mRNA	-	-	Q6K7E6	Ethylene-responsive transcription factor 1 OS=Oryza sativa subsp. japonica OX=39947 GN=EREBP1 PE=1 SV=1	PF00847	AP2 domain	GO:0006355	regulation of transcription, DNA-templated	GO:0003700	DNA-binding transcription factor activity	GO:0005667	transcription regulator complex	--	--	--	--	--	Cluster-10432.7123-2F	AP2/ERF-ERF	AP2/ERF->AP2/ERF-ERF	1321	1382753336	PUZ39394.1	522	2.8e-50	hypothetical protein GQ55_9G304200 [Panicum hallii var. hallii]	XM_015757876.2	XM_015757876	164	1.04e-77	PREDICTED: Oryza sativa Japonica Group ethylene-responsive transcription factor 1-like (LOC4348526), mRNA	-	-	-	http://www.genome.jp/dbget-bin/www_bget?ko:-	Q6K7E6	196	6.8e-14	Ethylene-responsive transcription factor 1 OS=Oryza sativa subsp. japonica OX=39947 GN=EREBP1 PE=1 SV=1	PF00847	AP2 domain	GO:0006355	regulation of transcription, DNA-templated	GO:0003700
Cluster-17493.0	1441	XP_004985471.1	ethylene-responsive transcription factor RAP2-3 [Setaria italica]	XM_004985412	PREDICTED: Setaria italica ethylene-responsive transcription factor RAP2-3 (LOC101773791), transcript variant X1, mRNA	K09286	EREBP-like factor	Q6K7E6	Ethylene-responsive transcription factor 1 OS=Oryza sativa subsp. japonica OX=39947 GN=EREBP1 PE=1 SV=1	PF00847	AP2 domain	GO:0006355	regulation of transcription, DNA-templated	GO:0003700	DNA-binding transcription factor activity	GO:0005667	transcription regulator complex	--	--	--	--	--	Cluster-17493.0-1F	AP2/ERF-ERF	AP2/ERF->AP2/ERF-ERF	1441	514821587	XP_004985471.1	704	2.4e-71	ethylene-responsive transcription factor RAP2-3 [Setaria italica]	XM_004985412.2	XM_004985412	369	0	PREDICTED: Setaria italica ethylene-responsive transcription factor RAP2-3 (LOC101773791), transcript variant X1, mRNA	K09286	EREBP	EREBP-like factor	http://www.genome.jp/dbget-bin/www_bget?ko:K09286	Q6K7E6	256	8.2e-21	Ethylene-responsive transcription factor 1 OS=Oryza sativa subsp. japonica OX=39947 GN=EREBP1 PE=1 SV=1	PF00847	AP2 domain	GO:0006355	regulation of transcription, DNA-templated	GO:0003700
Cluster-4245.0	1140	XP_003558439.1	AP2-like ethylene-responsive transcription factor ANT isoform X2 [Brachypodium distachyon]	XM_003558391	PREDICTED: Brachypodium distachyon AP2-like ethylene-responsive transcription factor ANT (LOC100841772), transcript variant X2, mRNA	K09285	AP2-like factor, ANT lineage	Q84Z02	AP2-like ethylene-responsive transcription factor CRL5 OS=Oryza sativa subsp. japonica OX=39947 GN=CRL5 PE=2 SV=1	PF00847	AP2 domain	GO:0006355	regulation of transcription, DNA-templated	GO:0003700	DNA-binding transcription factor activity	GO:0005667	transcription regulator complex	--	--	--	--	--	Cluster-4245.0-2R	AP2/ERF-ERF	AP2/ERF->AP2/ERF-ERF	1140	357113294	XP_003558439.1	829	6.2e-86	AP2-like ethylene-responsive transcription factor ANT isoform X2 [Brachypodium distachyon]	XM_003558391.4	XM_003558391	407	0	PREDICTED: Brachypodium distachyon AP2-like ethylene-responsive transcription factor ANT (LOC100841772), transcript variant X2, mRNA	K09285	OVM, ANT	AP2-like factor, ANT lineage	http://www.genome.jp/dbget-bin/www_bget?ko:K09285	Q84Z02	407	2e-38	AP2-like ethylene-responsive transcription factor CRL5 OS=Oryza sativa subsp. japonica OX=39947 GN=CRL5 PE=2 SV=1	PF00847	AP2 domain	GO:0006355	regulation of transcription, DNA-templated	GO:0003700
Cluster-4245.2	1187	XP_020159300.1	AP2-like ethylene-responsive transcription factor ANT isoform X2 [Aegilops tauschii subsp. tauschii]	XM_003558391	PREDICTED: Brachypodium distachyon AP2-like ethylene-responsive transcription factor ANT (LOC100841772), transcript variant X2, mRNA	K09285	AP2-like factor, ANT lineage	Q84Z02	AP2-like ethylene-responsive transcription factor CRL5 OS=Oryza sativa subsp. japonica OX=39947 GN=CRL5 PE=2 SV=1	PF00847	AP2 domain	GO:0006355	regulation of transcription, DNA-templated	GO:0003700	DNA-binding transcription factor activity	GO:0005667	transcription regulator complex	--	--	--	--	--	Cluster-4245.2-0F	AP2/ERF-ERF	AP2/ERF->AP2/ERF-ERF	1187	1149700713	XP_020159300.1	1228	3.5e-132	AP2-like ethylene-responsive transcription factor ANT isoform X2 [Aegilops tauschii subsp. tauschii]	XM_003558391.4	XM_003558391	667	0	PREDICTED: Brachypodium distachyon AP2-like ethylene-responsive transcription factor ANT (LOC100841772), transcript variant X2, mRNA	K09285	OVM, ANT	AP2-like factor, ANT lineage	http://www.genome.jp/dbget-bin/www_bget?ko:K09285	Q84Z02	606	1.8e-61	AP2-like ethylene-responsive transcription factor CRL5 OS=Oryza sativa subsp. japonica OX=39947 GN=CRL5 PE=2 SV=1	PF00847	AP2 domain	GO:0006355	regulation of transcription, DNA-templated	GO:0003700
Cluster-937.0	1499	BAJ99544.1	predicted protein [Hordeum vulgare subsp. vulgare]	FP093898	Phyllostachys edulis cDNA clone: bphyem121f18, full insert sequence	K09286	EREBP-like factor	O80337	Ethylene-responsive transcription factor 1A OS=Arabidopsis thaliana OX=3702 GN=ERF1A PE=1 SV=2	PF00847	AP2 domain	GO:0006355	regulation of transcription, DNA-templated	GO:0003700	DNA-binding transcription factor activity	GO:0005667	transcription regulator complex	--	--	--	--	--	Cluster-937.0-2R	AP2/ERF-ERF	AP2/ERF->AP2/ERF-ERF	1499	326512378	BAJ99544.1	848	5.1e-88	predicted protein [Hordeum vulgare subsp. vulgare]	FP093898.1	FP093898	672	0	Phyllostachys edulis cDNA clone: bphyem121f18, full insert sequence	K09286	EREBP	EREBP-like factor	http://www.genome.jp/dbget-bin/www_bget?ko:K09286	O80337	395	6.5e-37	Ethylene-responsive transcription factor 1A OS=Arabidopsis thaliana OX=3702 GN=ERF1A PE=1 SV=2	PF00847	AP2 domain	GO:0006355	regulation of transcription, DNA-templated	GO:0003700
Cluster-16203.1	576	XP_014757985.1	ethylene-responsive transcription factor ERF037-like [Brachypodium distachyon]	JX469950	Zea mays subsp. mays clone UT3211 AP2-EREBP-type transcription factor mRNA, partial cds	-	-	Q8LDC8	Ethylene-responsive transcription factor 1B OS=Arabidopsis thaliana OX=3702 GN=ERF1B PE=1 SV=2	PF00847	AP2 domain	GO:0006355	regulation of transcription, DNA-templated	GO:0003700	DNA-binding transcription factor activity	GO:0005667	transcription regulator complex	--	--	--	--	--	Cluster-16203.1-2F	AP2/ERF-ERF	AP2/ERF->AP2/ERF-ERF	576	960485837	XP_014757985.1	421	6.3e-39	ethylene-responsive transcription factor ERF037-like [Brachypodium distachyon]	JX469950.1	JX469950	142	7.44e-66	Zea mays subsp. mays clone UT3211 AP2-EREBP-type transcription factor mRNA, partial cds	-	-	-	http://www.genome.jp/dbget-bin/www_bget?ko:-	Q8LDC8	275	2e-23	Ethylene-responsive transcription factor 1B OS=Arabidopsis thaliana OX=3702 GN=ERF1B PE=1 SV=2	PF00847	AP2 domain	GO:0006355	regulation of transcription, DNA-templated	GO:0003700
Cluster-10432.11762	1131	RCV17094.1	hypothetical protein SETIT_3G191900v2 [Setaria italica]	FP092267	Phyllostachys edulis cDNA clone: bphylf055d07, full insert sequence	K09286	EREBP-like factor	Q40477	Ethylene-responsive transcription factor 4 OS=Nicotiana tabacum OX=4097 GN=ERF4 PE=1 SV=1	PF03855//PF00847	M-factor//AP2 domain	GO:0006355//GO:0007165	regulation of transcription, DNA-templated//signal transduction	GO:0003700//GO:0000772	DNA-binding transcription factor activity//mating pheromone activity	GO:0005667	transcription regulator complex	--	--	--	--	--	Cluster-10432.11762-0R	AP2/ERF-ERF	AP2/ERF->AP2/ERF-ERF	1131	1433411454	RCV17094.1	537	4.4e-52	hypothetical protein SETIT_3G191900v2 [Setaria italica]	FP092267.1	FP092267	862	0	Phyllostachys edulis cDNA clone: bphylf055d07, full insert sequence	K09286	EREBP	EREBP-like factor	http://www.genome.jp/dbget-bin/www_bget?ko:K09286	Q40477	239	6e-19	Ethylene-responsive transcription factor 4 OS=Nicotiana tabacum OX=4097 GN=ERF4 PE=1 SV=1	PF03855//PF00847	M-factor//AP2 domain	GO:0006355//GO:0007165	regulation of transcription, DNA-templated//signal transduction	GO:0003700//GO:0000772
Cluster-10432.16925	1368	AFR67780.1	AP2 domain CBF protein [Triticum aestivum]	FP095603	Phyllostachys edulis cDNA clone: bphyem126d08, full insert sequence	-	-	Q0J090	Dehydration-responsive element-binding protein 1H OS=Oryza sativa subsp. japonica OX=39947 GN=DREB1H PE=3 SV=1	PF00847	AP2 domain	GO:0006355	regulation of transcription, DNA-templated	GO:0003700	DNA-binding transcription factor activity	GO:0005667	transcription regulator complex	--	--	--	--	--	Cluster-10432.16925-1R	AP2/ERF-ERF	AP2/ERF->AP2/ERF-ERF	1368	404415281	AFR67780.1	667	4.5e-67	AP2 domain CBF protein [Triticum aestivum]	FP095603.1	FP095603	815	0	Phyllostachys edulis cDNA clone: bphyem126d08, full insert sequence	-	-	-	http://www.genome.jp/dbget-bin/www_bget?ko:-	Q0J090	580	2.1e-58	Dehydration-responsive element-binding protein 1H OS=Oryza sativa subsp. japonica OX=39947 GN=DREB1H PE=3 SV=1	PF00847	AP2 domain	GO:0006355	regulation of transcription, DNA-templated	GO:0003700
Cluster-521.0	1285	PUZ48528.1	hypothetical protein GQ55_7G251600 [Panicum hallii var. hallii]	CP018160	Oryza sativa Indica Group cultivar Shuhui498 chromosome 4 sequence	-	-	Q9FJ90	Ethylene-responsive transcription factor ERF025 OS=Arabidopsis thaliana OX=3702 GN=ERF025 PE=2 SV=1	PF00847	AP2 domain	GO:0006355	regulation of transcription, DNA-templated	GO:0003700	DNA-binding transcription factor activity	GO:0005667	transcription regulator complex	--	--	--	--	--	Cluster-521.0-2F	AP2/ERF-ERF	AP2/ERF->AP2/ERF-ERF	1285	1382762502	PUZ48528.1	443	4e-41	hypothetical protein GQ55_7G251600 [Panicum hallii var. hallii]	CP018160.1	CP018160	341	4.09e-176	Oryza sativa Indica Group cultivar Shuhui498 chromosome 4 sequence	-	-	-	http://www.genome.jp/dbget-bin/www_bget?ko:-	Q9FJ90	237	1.2e-18	Ethylene-responsive transcription factor ERF025 OS=Arabidopsis thaliana OX=3702 GN=ERF025 PE=2 SV=1	PF00847	AP2 domain	GO:0006355	regulation of transcription, DNA-templated	GO:0003700
Cluster-12628.0	1325	XP_015629130.1	ethylene-responsive transcription factor RAP2-13 [Oryza sativa Japonica Group]	AC219185	Oryza officinalis clone OO__Ba0118D01, complete sequence	K09286	EREBP-like factor	Q8H1E4	Ethylene-responsive transcription factor RAP2-4 OS=Arabidopsis thaliana OX=3702 GN=RAP2-4 PE=1 SV=1	PF00847	AP2 domain	GO:0006355	regulation of transcription, DNA-templated	GO:0003700	DNA-binding transcription factor activity	GO:0005667	transcription regulator complex	--	--	--	--	--	Cluster-12628.0-1F	AP2/ERF-ERF	AP2/ERF->AP2/ERF-ERF	1325	1002249880	XP_015629130.1	779	4.5e-80	ethylene-responsive transcription factor RAP2-13 [Oryza sativa Japonica Group]	AC219185.1	AC219185	376	0	Oryza officinalis clone OO__Ba0118D01, complete sequence	K09286	EREBP	EREBP-like factor	http://www.genome.jp/dbget-bin/www_bget?ko:K09286	Q8H1E4	356	1.9e-32	Ethylene-responsive transcription factor RAP2-4 OS=Arabidopsis thaliana OX=3702 GN=RAP2-4 PE=1 SV=1	PF00847	AP2 domain	GO:0006355	regulation of transcription, DNA-templated	GO:0003700
Cluster-10432.16182	873	XP_015644689.1	ethylene-responsive transcription factor RAP2-3 [Oryza sativa Japonica Group]	FP100711	Phyllostachys edulis cDNA clone: bphyem210j13, full insert sequence	K09286	EREBP-like factor	P42736	Ethylene-responsive transcription factor RAP2-3 OS=Arabidopsis thaliana OX=3702 GN=RAP2-3 PE=1 SV=2	PF00847	AP2 domain	GO:0006355	regulation of transcription, DNA-templated	GO:0003700	DNA-binding transcription factor activity	GO:0005667	transcription regulator complex	--	--	--	--	--	Cluster-10432.16182-2F	AP2/ERF-ERF	AP2/ERF->AP2/ERF-ERF	873	1002280782	XP_015644689.1	475	5.3e-45	ethylene-responsive transcription factor RAP2-3 [Oryza sativa Japonica Group]	FP100711.1	FP100711	694	0	Phyllostachys edulis cDNA clone: bphyem210j13, full insert sequence	K09286	EREBP	EREBP-like factor	http://www.genome.jp/dbget-bin/www_bget?ko:K09286	P42736	223	3.3e-17	Ethylene-responsive transcription factor RAP2-3 OS=Arabidopsis thaliana OX=3702 GN=RAP2-3 PE=1 SV=2	PF00847	AP2 domain	GO:0006355	regulation of transcription, DNA-templated	GO:0003700
Cluster-10432.16183	610	XP_020195439.1	ethylene-responsive transcription factor ERF071-like isoform X2 [Aegilops tauschii subsp. tauschii]	FP093442	Phyllostachys edulis cDNA clone: bphyem206a20, full insert sequence	K09286	EREBP-like factor	Q9LUM4	Ethylene-responsive transcription factor RAP2-2 OS=Arabidopsis thaliana OX=3702 GN=RAP2-2 PE=1 SV=2	--	--	--	--	--	--	--	--	--	--	--	--	--	Cluster-10432.16183-0R	AP2/ERF-ERF	AP2/ERF->AP2/ERF-ERF	610	1149744313	XP_020195439.1	224	4.7e-16	ethylene-responsive transcription factor ERF071-like isoform X2 [Aegilops tauschii subsp. tauschii]	FP093442.1	FP093442	566	0	Phyllostachys edulis cDNA clone: bphyem206a20, full insert sequence	K09286	EREBP	EREBP-like factor	http://www.genome.jp/dbget-bin/www_bget?ko:K09286	Q9LUM4	201	8.3e-15	Ethylene-responsive transcription factor RAP2-2 OS=Arabidopsis thaliana OX=3702 GN=RAP2-2 PE=1 SV=2	--	--	--	--	--
Cluster-10432.1632	578	BAS75608.1	Os01g0885900 [Oryza sativa Japonica Group]	XM_015790485	PREDICTED: Oryza sativa Japonica Group ethylene-responsive transcription factor ERF015 (LOC107276354), mRNA	-	-	Q9C9I8	Ethylene-responsive transcription factor ERF020 OS=Arabidopsis thaliana OX=3702 GN=ERF020 PE=2 SV=1	PF00847	AP2 domain	GO:0006355	regulation of transcription, DNA-templated	GO:0003700	DNA-binding transcription factor activity	GO:0005667	transcription regulator complex	--	--	--	--	--	Cluster-10432.1632-0R	AP2/ERF-ERF	AP2/ERF->AP2/ERF-ERF	578	937899628	BAS75608.1	412	7e-38	Os01g0885900 [Oryza sativa Japonica Group]	XM_015790485.2	XM_015790485	253	1.47e-127	PREDICTED: Oryza sativa Japonica Group ethylene-responsive transcription factor ERF015 (LOC107276354), mRNA	-	-	-	http://www.genome.jp/dbget-bin/www_bget?ko:-	Q9C9I8	261	8.7e-22	Ethylene-responsive transcription factor ERF020 OS=Arabidopsis thaliana OX=3702 GN=ERF020 PE=2 SV=1	PF00847	AP2 domain	GO:0006355	regulation of transcription, DNA-templated	GO:0003700
Cluster-10432.693	2565	PUZ62936.1	hypothetical protein GQ55_3G026400 [Panicum hallii var. hallii]	XM_006659109	PREDICTED: Oryza brachyantha AP2-like ethylene-responsive transcription factor PLT2 (LOC102704164), mRNA	-	-	Q1PFE1	AP2-like ethylene-responsive transcription factor AIL1 OS=Arabidopsis thaliana OX=3702 GN=AIL1 PE=2 SV=1	PF00847//PF00264	AP2 domain//Common central domain of tyrosinase	GO:0006355	regulation of transcription, DNA-templated	GO:0003700//GO:0016491	DNA-binding transcription factor activity//oxidoreductase activity	GO:0005667	transcription regulator complex	--	--	--	--	--	Cluster-10432.693-1R	AP2/ERF-ERF	AP2/ERF->AP2/ERF-ERF	2565	1382780983	PUZ62936.1	781	5.1e-80	hypothetical protein GQ55_3G026400 [Panicum hallii var. hallii]	XM_006659109.2	XM_006659109	330	1.08e-169	PREDICTED: Oryza brachyantha AP2-like ethylene-responsive transcription factor PLT2 (LOC102704164), mRNA	-	-	-	http://www.genome.jp/dbget-bin/www_bget?ko:-	Q1PFE1	426	2.8e-40	AP2-like ethylene-responsive transcription factor AIL1 OS=Arabidopsis thaliana OX=3702 GN=AIL1 PE=2 SV=1	PF00847//PF00264	AP2 domain//Common central domain of tyrosinase	GO:0006355	regulation of transcription, DNA-templated	GO:0003700//GO:0016491
Cluster-10432.227	1551	XP_020193635.1	ethylene-responsive transcription factor ERF039-like [Aegilops tauschii subsp. tauschii]	XM_020338046	PREDICTED: Aegilops tauschii subsp. tauschii ethylene-responsive transcription factor ERF039-like (LOC109779426), mRNA	K09286	EREBP-like factor	Q9LYD3	Dehydration-responsive element-binding protein 3 OS=Arabidopsis thaliana OX=3702 GN=DREB3 PE=2 SV=1	PF00847	AP2 domain	GO:0006355	regulation of transcription, DNA-templated	GO:0003700	DNA-binding transcription factor activity	GO:0005667	transcription regulator complex	--	--	--	--	--	Cluster-10432.227-2R	AP2/ERF-ERF	AP2/ERF->AP2/ERF-ERF	1551	1149739385	XP_020193635.1	370	1.4e-32	ethylene-responsive transcription factor ERF039-like [Aegilops tauschii subsp. tauschii]	XM_020338046.1	XM_020338046	346	8.23e-179	PREDICTED: Aegilops tauschii subsp. tauschii ethylene-responsive transcription factor ERF039-like (LOC109779426), mRNA	K09286	EREBP	EREBP-like factor	http://www.genome.jp/dbget-bin/www_bget?ko:K09286	Q9LYD3	245	1.7e-19	Dehydration-responsive element-binding protein 3 OS=Arabidopsis thaliana OX=3702 GN=DREB3 PE=2 SV=1	PF00847	AP2 domain	GO:0006355	regulation of transcription, DNA-templated	GO:0003700
Cluster-10432.6659	1089	XP_025813567.1	ethylene-responsive transcription factor RAP2-9-like [Panicum hallii]	XM_025957782	PREDICTED: Panicum hallii ethylene-responsive transcription factor RAP2-9-like (LOC112890907), mRNA	-	-	Q9SW63	Ethylene-responsive transcription factor RAP2-10 OS=Arabidopsis thaliana OX=3702 GN=RAP2-10 PE=2 SV=1	PF00847	AP2 domain	GO:0006355	regulation of transcription, DNA-templated	GO:0003700	DNA-binding transcription factor activity	GO:0005667	transcription regulator complex	--	--	--	--	--	Cluster-10432.6659-0F	AP2/ERF-ERF	AP2/ERF->AP2/ERF-ERF	1089	1435154266	XP_025813567.1	357	3.2e-31	ethylene-responsive transcription factor RAP2-9-like [Panicum hallii]	XM_025957782.1	XM_025957782	292	5.97e-149	PREDICTED: Panicum hallii ethylene-responsive transcription factor RAP2-9-like (LOC112890907), mRNA	-	-	-	http://www.genome.jp/dbget-bin/www_bget?ko:-	Q9SW63	222	5.4e-17	Ethylene-responsive transcription factor RAP2-10 OS=Arabidopsis thaliana OX=3702 GN=RAP2-10 PE=2 SV=1	PF00847	AP2 domain	GO:0006355	regulation of transcription, DNA-templated	GO:0003700
Cluster-10432.27728	1228	XP_015614793.1	ethylene-responsive transcription factor ERF038 [Oryza sativa Japonica Group]	FP097491	Phyllostachys edulis cDNA clone: bphylf042c03, full insert sequence	-	-	Q8LBQ7	Ethylene-responsive transcription factor ERF034 OS=Arabidopsis thaliana OX=3702 GN=ERF034 PE=2 SV=2	PF04086//PF00847	Signal recognition particle, alpha subunit, N-terminal//AP2 domain	GO:0006886//GO:0006355	intracellular protein transport//regulation of transcription, DNA-templated	GO:0005525//GO:0003924//GO:0003700//GO:0005047	GTP binding//GTPase activity//DNA-binding transcription factor activity//signal recognition particle binding	GO:0005785//GO:0005667//GO:0005786	signal recognition particle receptor complex//transcription regulator complex//signal recognition particle, endoplasmic reticulum targeting	--	--	--	--	--	Cluster-10432.27728-0R	AP2/ERF-ERF	AP2/ERF->AP2/ERF-ERF	1228	1002302822	XP_015614793.1	415	6.7e-38	ethylene-responsive transcription factor ERF038 [Oryza sativa Japonica Group]	FP097491.1	FP097491	953	0	Phyllostachys edulis cDNA clone: bphylf042c03, full insert sequence	-	-	-	http://www.genome.jp/dbget-bin/www_bget?ko:-	Q8LBQ7	344	4.4e-31	Ethylene-responsive transcription factor ERF034 OS=Arabidopsis thaliana OX=3702 GN=ERF034 PE=2 SV=2	PF04086//PF00847	Signal recognition particle, alpha subunit, N-terminal//AP2 domain	GO:0006886//GO:0006355	intracellular protein transport//regulation of transcription, DNA-templated	GO:0005525//GO:0003924//GO:0003700//GO:0005047
Cluster-10432.4984	1083	XP_010232322.1	pathogenesis-related genes transcriptional activator PTI5 [Brachypodium distachyon]	XM_010234020	PREDICTED: Brachypodium distachyon pathogenesis-related genes transcriptional activator PTI5 (LOC100825592), mRNA	-	-	O04681	Pathogenesis-related genes transcriptional activator PTI5 OS=Solanum lycopersicum OX=4081 GN=PTI5 PE=2 SV=1	PF00847	AP2 domain	GO:0006355	regulation of transcription, DNA-templated	GO:0003700	DNA-binding transcription factor activity	GO:0005667	transcription regulator complex	--	--	--	--	--	Cluster-10432.4984-2R	AP2/ERF-ERF	AP2/ERF->AP2/ERF-ERF	1083	721644498	XP_010232322.1	323	2.8e-27	pathogenesis-related genes transcriptional activator PTI5 [Brachypodium distachyon]	XM_010234020.3	XM_010234020	223	1.35e-110	PREDICTED: Brachypodium distachyon pathogenesis-related genes transcriptional activator PTI5 (LOC100825592), mRNA	-	-	-	http://www.genome.jp/dbget-bin/www_bget?ko:-	O04681	212	7.8e-16	Pathogenesis-related genes transcriptional activator PTI5 OS=Solanum lycopersicum OX=4081 GN=PTI5 PE=2 SV=1	PF00847	AP2 domain	GO:0006355	regulation of transcription, DNA-templated	GO:0003700
Cluster-10432.3404	1316	RCV18091.1	hypothetical protein SETIT_3G272600v2 [Setaria italica]	XM_004962273	PREDICTED: Setaria italica ethylene-responsive transcription factor ERF071 (LOC101775238), mRNA	-	-	P42736	Ethylene-responsive transcription factor RAP2-3 OS=Arabidopsis thaliana OX=3702 GN=RAP2-3 PE=1 SV=2	PF00847//PF10380//PF03972	AP2 domain//Transcription factor CRF1//MmgE/PrpD family	GO:0006355//GO:0060962	regulation of transcription, DNA-templated//regulation of ribosomal protein gene transcription by RNA polymerase II	GO:0016829//GO:0003712//GO:0003700	lyase activity//transcription coregulator activity//DNA-binding transcription factor activity	GO:0005667	transcription regulator complex	--	--	--	--	--	Cluster-10432.3404-2F	AP2/ERF-ERF	AP2/ERF->AP2/ERF-ERF	1316	1433412451	RCV18091.1	367	2.7e-32	hypothetical protein SETIT_3G272600v2 [Setaria italica]	XM_004962273.2	XM_004962273	227	9.87e-113	PREDICTED: Setaria italica ethylene-responsive transcription factor ERF071 (LOC101775238), mRNA	-	-	-	http://www.genome.jp/dbget-bin/www_bget?ko:-	P42736	189	4.4e-13	Ethylene-responsive transcription factor RAP2-3 OS=Arabidopsis thaliana OX=3702 GN=RAP2-3 PE=1 SV=2	PF00847//PF10380//PF03972	AP2 domain//Transcription factor CRF1//MmgE/PrpD family	GO:0006355//GO:0060962	regulation of transcription, DNA-templated//regulation of ribosomal protein gene transcription by RNA polymerase II	GO:0016829//GO:0003712//GO:0003700
Cluster-19514.0	1252	RCV17284.1	hypothetical protein SETIT_3G207800v2 [Setaria italica]	XM_004961713	PREDICTED: Setaria italica dehydration-responsive element-binding protein 2D (LOC101786295), mRNA	-	-	Q65WX1	Dehydration-responsive element-binding protein 2D OS=Oryza sativa subsp. japonica OX=39947 GN=DREB2D PE=2 SV=1	PF00847	AP2 domain	GO:0006355	regulation of transcription, DNA-templated	GO:0003700	DNA-binding transcription factor activity	GO:0005667	transcription regulator complex	--	--	--	--	--	Cluster-19514.0-1F	AP2/ERF-ERF	AP2/ERF->AP2/ERF-ERF	1252	1433411644	RCV17284.1	422	1.1e-38	hypothetical protein SETIT_3G207800v2 [Setaria italica]	XM_004961713.2	XM_004961713	122	2.19e-54	PREDICTED: Setaria italica dehydration-responsive element-binding protein 2D (LOC101786295), mRNA	-	-	-	http://www.genome.jp/dbget-bin/www_bget?ko:-	Q65WX1	316	7.9e-28	Dehydration-responsive element-binding protein 2D OS=Oryza sativa subsp. japonica OX=39947 GN=DREB2D PE=2 SV=1	PF00847	AP2 domain	GO:0006355	regulation of transcription, DNA-templated	GO:0003700
Cluster-24801.3	1106	AAX23705.1	HvCBF7 [Hordeum vulgare subsp. vulgare]	XM_020339252	PREDICTED: Aegilops tauschii subsp. tauschii ethylene-responsive transcription factor ERF039-like (LOC109780675), mRNA	-	-	Q8LBQ7	Ethylene-responsive transcription factor ERF034 OS=Arabidopsis thaliana OX=3702 GN=ERF034 PE=2 SV=2	PF00847//PF01499	AP2 domain//Herpesvirus UL25 family	GO:0006355//GO:0019072	regulation of transcription, DNA-templated//viral genome packaging	GO:0003700	DNA-binding transcription factor activity	GO:0042025//GO:0005667	host cell nucleus//transcription regulator complex	--	--	--	--	--	Cluster-24801.3-2R	AP2/ERF-ERF	AP2/ERF->AP2/ERF-ERF	1106	60547463	AAX23705.1	587	6.9e-58	HvCBF7 [Hordeum vulgare subsp. vulgare]	XM_020339252.1	XM_020339252	370	0	PREDICTED: Aegilops tauschii subsp. tauschii ethylene-responsive transcription factor ERF039-like (LOC109780675), mRNA	-	-	-	http://www.genome.jp/dbget-bin/www_bget?ko:-	Q8LBQ7	363	2.5e-33	Ethylene-responsive transcription factor ERF034 OS=Arabidopsis thaliana OX=3702 GN=ERF034 PE=2 SV=2	PF00847//PF01499	AP2 domain//Herpesvirus UL25 family	GO:0006355//GO:0019072	regulation of transcription, DNA-templated//viral genome packaging	GO:0003700
Cluster-24801.1	1055	XP_020164576.1	ethylene-responsive transcription factor ERF039-like [Aegilops tauschii subsp. tauschii]	XM_015778953	PREDICTED: Oryza sativa Japonica Group ethylene-responsive transcription factor ERF038 (LOC4336587), mRNA	-	-	Q9ZQP3	Ethylene-responsive transcription factor ERF038 OS=Arabidopsis thaliana OX=3702 GN=ERF038 PE=2 SV=1	PF00847//PF02784	AP2 domain//Pyridoxal-dependent decarboxylase, pyridoxal binding domain	GO:0006355	regulation of transcription, DNA-templated	GO:0003700//GO:0003824	DNA-binding transcription factor activity//catalytic activity	GO:0005667	transcription regulator complex	--	--	--	--	--	Cluster-24801.1-1R	AP2/ERF-ERF	AP2/ERF->AP2/ERF-ERF	1055	1149810585	XP_020164576.1	506	1.6e-48	ethylene-responsive transcription factor ERF039-like [Aegilops tauschii subsp. tauschii]	XM_015778953.2	XM_015778953	352	0	PREDICTED: Oryza sativa Japonica Group ethylene-responsive transcription factor ERF038 (LOC4336587), mRNA	-	-	-	http://www.genome.jp/dbget-bin/www_bget?ko:-	Q9ZQP3	368	6.2e-34	Ethylene-responsive transcription factor ERF038 OS=Arabidopsis thaliana OX=3702 GN=ERF038 PE=2 SV=1	PF00847//PF02784	AP2 domain//Pyridoxal-dependent decarboxylase, pyridoxal binding domain	GO:0006355	regulation of transcription, DNA-templated	GO:0003700//GO:0003824
Cluster-24914.0	2155	BAD25342.1	AP2 domain-containing transcription factor-like [Oryza sativa Japonica Group]	XM_015772133	PREDICTED: Oryza sativa Japonica Group ethylene-responsive transcription factor ERF054 (LOC9268771), mRNA	-	-	Q9SKT1	Ethylene-responsive transcription factor ERF053 OS=Arabidopsis thaliana OX=3702 GN=ERF053 PE=1 SV=1	PF10541//PF00847	Nuclear envelope localisation domain//AP2 domain	GO:0006355	regulation of transcription, DNA-templated	GO:0003700	DNA-binding transcription factor activity	GO:0005667//GO:0016021	transcription regulator complex//integral component of membrane	--	--	--	--	--	Cluster-24914.0-0R	AP2/ERF-ERF	AP2/ERF->AP2/ERF-ERF	2155	49388222	BAD25342.1	1030	5.7e-109	AP2 domain-containing transcription factor-like [Oryza sativa Japonica Group]	XM_015772133.2	XM_015772133	533	0	PREDICTED: Oryza sativa Japonica Group ethylene-responsive transcription factor ERF054 (LOC9268771), mRNA	-	-	-	http://www.genome.jp/dbget-bin/www_bget?ko:-	Q9SKT1	354	5.3e-32	Ethylene-responsive transcription factor ERF053 OS=Arabidopsis thaliana OX=3702 GN=ERF053 PE=1 SV=1	PF10541//PF00847	Nuclear envelope localisation domain//AP2 domain	GO:0006355	regulation of transcription, DNA-templated	GO:0003700
Cluster-10432.25245	1340	ABB90544.1	dehydration responsive element binding protein [Triticum aestivum]	AC219185	Oryza officinalis clone OO__Ba0118D01, complete sequence	K09286	EREBP-like factor	Q9FJQ2	Ethylene-responsive transcription factor ERF057 OS=Arabidopsis thaliana OX=3702 GN=ERF057 PE=2 SV=1	PF00847//PF04381	AP2 domain//Putative exonuclease, RdgC	GO:0006355//GO:0006310	regulation of transcription, DNA-templated//DNA recombination	GO:0003700	DNA-binding transcription factor activity	GO:0005667	transcription regulator complex	--	--	--	--	--	Cluster-10432.25245-1F	AP2/ERF-ERF	AP2/ERF->AP2/ERF-ERF	1340	82780750	ABB90544.1	791	1.8e-81	dehydration responsive element binding protein [Triticum aestivum]	AC219185.1	AC219185	428	0	Oryza officinalis clone OO__Ba0118D01, complete sequence	K09286	EREBP	EREBP-like factor	http://www.genome.jp/dbget-bin/www_bget?ko:K09286	Q9FJQ2	352	5.6e-32	Ethylene-responsive transcription factor ERF057 OS=Arabidopsis thaliana OX=3702 GN=ERF057 PE=2 SV=1	PF00847//PF04381	AP2 domain//Putative exonuclease, RdgC	GO:0006355//GO:0006310	regulation of transcription, DNA-templated//DNA recombination	GO:0003700
Cluster-10432.13259	2951	RLN33394.1	ethylene-responsive transcription factor 1-like [Panicum miliaceum]	XM_002444412	PREDICTED: Sorghum bicolor ethylene-responsive transcription factor RAP2-2 (LOC8077884), mRNA	K09286	EREBP-like factor	Q6K7E6	Ethylene-responsive transcription factor 1 OS=Oryza sativa subsp. japonica OX=39947 GN=EREBP1 PE=1 SV=1	PF00847	AP2 domain	GO:0006355	regulation of transcription, DNA-templated	GO:0003700	DNA-binding transcription factor activity	GO:0005667	transcription regulator complex	--	--	--	--	--	Cluster-10432.13259-0R	AP2/ERF-ERF	AP2/ERF->AP2/ERF-ERF	2951	1492268100	RLN33394.1	444	7e-41	ethylene-responsive transcription factor 1-like [Panicum miliaceum]	XM_002444412.2	XM_002444412	98	1.15e-40	PREDICTED: Sorghum bicolor ethylene-responsive transcription factor RAP2-2 (LOC8077884), mRNA	K09286	EREBP	EREBP-like factor	http://www.genome.jp/dbget-bin/www_bget?ko:K09286	Q6K7E6	299	1.7e-25	Ethylene-responsive transcription factor 1 OS=Oryza sativa subsp. japonica OX=39947 GN=EREBP1 PE=1 SV=1	PF00847	AP2 domain	GO:0006355	regulation of transcription, DNA-templated	GO:0003700
Cluster-10432.7444	517	BAS71795.1	Os01g0313300 [Oryza sativa Japonica Group]	FP096664	Phyllostachys edulis cDNA clone: bphyem124m12, full insert sequence	-	-	Q6K7E6	Ethylene-responsive transcription factor 1 OS=Oryza sativa subsp. japonica OX=39947 GN=EREBP1 PE=1 SV=1	--	--	--	--	--	--	--	--	--	--	--	--	--	Cluster-10432.7444-1F	AP2/ERF-ERF	AP2/ERF->AP2/ERF-ERF	517	937895815	BAS71795.1	255	1e-19	Os01g0313300 [Oryza sativa Japonica Group]	FP096664.1	FP096664	347	7.29e-180	Phyllostachys edulis cDNA clone: bphyem124m12, full insert sequence	-	-	-	http://www.genome.jp/dbget-bin/www_bget?ko:-	Q6K7E6	219	5.7e-17	Ethylene-responsive transcription factor 1 OS=Oryza sativa subsp. japonica OX=39947 GN=EREBP1 PE=1 SV=1	--	--	--	--	--
Cluster-10432.14006	1933	BAG97486.1	unnamed protein product [Oryza sativa Japonica Group]	FP100724	Phyllostachys edulis cDNA clone: bphyem201a17, full insert sequence	K09286	EREBP-like factor	Q8H1E4	Ethylene-responsive transcription factor RAP2-4 OS=Arabidopsis thaliana OX=3702 GN=RAP2-4 PE=1 SV=1	PF00847	AP2 domain	GO:0006355	regulation of transcription, DNA-templated	GO:0003700	DNA-binding transcription factor activity	GO:0005667	transcription regulator complex	--	--	--	--	--	Cluster-10432.14006-0R	AP2/ERF-ERF	AP2/ERF->AP2/ERF-ERF	1933	215740991	BAG97486.1	659	5.4e-66	unnamed protein product [Oryza sativa Japonica Group]	FP100724.1	FP100724	1107	0	Phyllostachys edulis cDNA clone: bphyem201a17, full insert sequence	K09286	EREBP	EREBP-like factor	http://www.genome.jp/dbget-bin/www_bget?ko:K09286	Q8H1E4	372	3.9e-34	Ethylene-responsive transcription factor RAP2-4 OS=Arabidopsis thaliana OX=3702 GN=RAP2-4 PE=1 SV=1	PF00847	AP2 domain	GO:0006355	regulation of transcription, DNA-templated	GO:0003700
Cluster-2405.0	1367	XP_015613619.1	ethylene-responsive transcription factor ABR1 [Oryza sativa Japonica Group]	FP091407	Phyllostachys edulis cDNA clone: bphyem102c19, full insert sequence	-	-	Q70II3	Ethylene-responsive transcription factor ERF110 OS=Arabidopsis thaliana OX=3702 GN=ERF110 PE=2 SV=2	PF03742//PF00847	PetN//AP2 domain	GO:0017004//GO:0006355//GO:0006118	cytochrome complex assembly//regulation of transcription, DNA-templated//obsolete electron transport	GO:0003700//GO:0045158	DNA-binding transcription factor activity//electron transporter, transferring electrons within cytochrome b6/f complex of photosystem II activity	GO:0005667//GO:0009512	transcription regulator complex//cytochrome b6f complex	--	--	--	--	--	Cluster-2405.0-2R	AP2/ERF-ERF	AP2/ERF->AP2/ERF-ERF	1367	1002231671	XP_015613619.1	380	8.6e-34	ethylene-responsive transcription factor ABR1 [Oryza sativa Japonica Group]	FP091407.1	FP091407	729	0	Phyllostachys edulis cDNA clone: bphyem102c19, full insert sequence	-	-	-	http://www.genome.jp/dbget-bin/www_bget?ko:-	Q70II3	199	3.2e-14	Ethylene-responsive transcription factor ERF110 OS=Arabidopsis thaliana OX=3702 GN=ERF110 PE=2 SV=2	PF03742//PF00847	PetN//AP2 domain	GO:0017004//GO:0006355//GO:0006118	cytochrome complex assembly//regulation of transcription, DNA-templated//obsolete electron transport	GO:0003700//GO:0045158
Cluster-10432.3970	1483	XP_015637236.1	ethylene-responsive transcription factor ERF008 [Oryza sativa Japonica Group]	CP018160	Oryza sativa Indica Group cultivar Shuhui498 chromosome 4 sequence	K09286	EREBP-like factor	O22174	Ethylene-responsive transcription factor ERF008 OS=Arabidopsis thaliana OX=3702 GN=ERF008 PE=2 SV=1	PF03910//PF07359//PF00847//PF16940	Adenovirus minor core protein PV//Liver-expressed antimicrobial peptide 2 precursor (LEAP-2)//AP2 domain//Chloroplast envelope transporter	GO:0006355//GO:0042742	regulation of transcription, DNA-templated//defense response to bacterium	GO:0003700//GO:0003677	DNA-binding transcription factor activity//DNA binding	GO:0005667//GO:0019012//GO:0009507	transcription regulator complex//virion//chloroplast	--	--	--	--	--	Cluster-10432.3970-0R	AP2/ERF-ERF	AP2/ERF->AP2/ERF-ERF	1483	1002265814	XP_015637236.1	526	1.1e-50	ethylene-responsive transcription factor ERF008 [Oryza sativa Japonica Group]	CP018160.1	CP018160	557	0	Oryza sativa Indica Group cultivar Shuhui498 chromosome 4 sequence	K09286	EREBP	EREBP-like factor	http://www.genome.jp/dbget-bin/www_bget?ko:K09286	O22174	320	3.2e-28	Ethylene-responsive transcription factor ERF008 OS=Arabidopsis thaliana OX=3702 GN=ERF008 PE=2 SV=1	PF03910//PF07359//PF00847//PF16940	Adenovirus minor core protein PV//Liver-expressed antimicrobial peptide 2 precursor (LEAP-2)//AP2 domain//Chloroplast envelope transporter	GO:0006355//GO:0042742	regulation of transcription, DNA-templated//defense response to bacterium	GO:0003700//GO:0003677
Cluster-10432.8403	908	CDM84527.1	unnamed protein product [Triticum aestivum]	FP094650	Phyllostachys edulis cDNA clone: bphylf047i23, full insert sequence	-	-	Q94ID6	Ethylene-responsive transcription factor 12 OS=Arabidopsis thaliana OX=3702 GN=ERF12 PE=1 SV=1	PF00847	AP2 domain	GO:0006355	regulation of transcription, DNA-templated	GO:0003700	DNA-binding transcription factor activity	GO:0005667	transcription regulator complex	--	--	--	--	--	Cluster-10432.8403-0R	AP2/ERF-ERF	AP2/ERF->AP2/ERF-ERF	908	669030112	CDM84527.1	433	4.1e-40	unnamed protein product [Triticum aestivum]	FP094650.1	FP094650	749	0	Phyllostachys edulis cDNA clone: bphylf047i23, full insert sequence	-	-	-	http://www.genome.jp/dbget-bin/www_bget?ko:-	Q94ID6	261	1.4e-21	Ethylene-responsive transcription factor 12 OS=Arabidopsis thaliana OX=3702 GN=ERF12 PE=1 SV=1	PF00847	AP2 domain	GO:0006355	regulation of transcription, DNA-templated	GO:0003700
Cluster-10432.8402	948	OEL18225.1	Ethylene-responsive transcription factor 12 [Dichanthelium oligosanthes]	XM_015782903	PREDICTED: Oryza sativa Japonica Group ethylene-responsive transcription factor 12 (LOC4339208), mRNA	-	-	Q94ID6	Ethylene-responsive transcription factor 12 OS=Arabidopsis thaliana OX=3702 GN=ERF12 PE=1 SV=1	PF00847	AP2 domain	GO:0006355	regulation of transcription, DNA-templated	GO:0003700	DNA-binding transcription factor activity	GO:0005667	transcription regulator complex	--	--	--	--	--	Cluster-10432.8402-1F	AP2/ERF-ERF	AP2/ERF->AP2/ERF-ERF	948	1070922470	OEL18225.1	389	5.4e-35	Ethylene-responsive transcription factor 12 [Dichanthelium oligosanthes]	XM_015782903.2	XM_015782903	191	7.24e-93	PREDICTED: Oryza sativa Japonica Group ethylene-responsive transcription factor 12 (LOC4339208), mRNA	-	-	-	http://www.genome.jp/dbget-bin/www_bget?ko:-	Q94ID6	180	3.5e-12	Ethylene-responsive transcription factor 12 OS=Arabidopsis thaliana OX=3702 GN=ERF12 PE=1 SV=1	PF00847	AP2 domain	GO:0006355	regulation of transcription, DNA-templated	GO:0003700
Cluster-10432.8679	922	RLN34315.1	dehydration-responsive element-binding protein 1B-like [Panicum miliaceum]	XM_025947123	PREDICTED: Panicum hallii dehydration-responsive element-binding protein 1B-like (LOC112882135), mRNA	-	-	Q8GUW4	Dehydration-responsive element-binding protein 1B OS=Oryza sativa subsp. indica OX=39946 GN=DREB1B PE=2 SV=1	PF00847	AP2 domain	GO:0006355	regulation of transcription, DNA-templated	GO:0003700	DNA-binding transcription factor activity	GO:0005667	transcription regulator complex	--	--	--	--	--	Cluster-10432.8679-0R	AP2/ERF-ERF	AP2/ERF->AP2/ERF-ERF	922	1492269021	RLN34315.1	645	1.1e-64	dehydration-responsive element-binding protein 1B-like [Panicum miliaceum]	XM_025947123.1	XM_025947123	241	1.13e-120	PREDICTED: Panicum hallii dehydration-responsive element-binding protein 1B-like (LOC112882135), mRNA	-	-	-	http://www.genome.jp/dbget-bin/www_bget?ko:-	Q8GUW4	628	3.8e-64	Dehydration-responsive element-binding protein 1B OS=Oryza sativa subsp. indica OX=39946 GN=DREB1B PE=2 SV=1	PF00847	AP2 domain	GO:0006355	regulation of transcription, DNA-templated	GO:0003700
Cluster-15039.0	1170	BAS81082.1	Os02g0767800 [Oryza sativa Japonica Group]	XM_004953982	PREDICTED: Setaria italica ethylene-responsive transcription factor ERF014 (LOC101782598), mRNA	-	-	Q9SFE4	Ethylene-responsive transcription factor ERF012 OS=Arabidopsis thaliana OX=3702 GN=ERF012 PE=2 SV=1	PF00847	AP2 domain	GO:0006355	regulation of transcription, DNA-templated	GO:0003700	DNA-binding transcription factor activity	GO:0005667	transcription regulator complex	--	--	--	--	--	Cluster-15039.0-1R	AP2/ERF-ERF	AP2/ERF->AP2/ERF-ERF	1170	937906028	BAS81082.1	493	5.8e-47	Os02g0767800 [Oryza sativa Japonica Group]	XM_004953982.4	XM_004953982	477	0	PREDICTED: Setaria italica ethylene-responsive transcription factor ERF014 (LOC101782598), mRNA	-	-	-	http://www.genome.jp/dbget-bin/www_bget?ko:-	Q9SFE4	242	2.8e-19	Ethylene-responsive transcription factor ERF012 OS=Arabidopsis thaliana OX=3702 GN=ERF012 PE=2 SV=1	PF00847	AP2 domain	GO:0006355	regulation of transcription, DNA-templated	GO:0003700
Cluster-10432.16184	1117	ABF95860.1	AP2 domain containing protein, expressed [Oryza sativa Japonica Group]	XM_004958619	PREDICTED: Setaria italica ethylene-responsive transcription factor ERF098 (LOC101774260), mRNA	K09286	EREBP-like factor	Q6K7E6	Ethylene-responsive transcription factor 1 OS=Oryza sativa subsp. japonica OX=39947 GN=EREBP1 PE=1 SV=1	PF00847	AP2 domain	GO:0006355	regulation of transcription, DNA-templated	GO:0003700	DNA-binding transcription factor activity	GO:0005667	transcription regulator complex	--	--	--	--	--	Cluster-10432.16184-1R	AP2/ERF-ERF	AP2/ERF->AP2/ERF-ERF	1117	108708065	ABF95860.1	336	8.9e-29	AP2 domain containing protein, expressed [Oryza sativa Japonica Group]	XM_004958619.2	XM_004958619	168	5.23e-80	PREDICTED: Setaria italica ethylene-responsive transcription factor ERF098 (LOC101774260), mRNA	K09286	EREBP	EREBP-like factor	http://www.genome.jp/dbget-bin/www_bget?ko:K09286	Q6K7E6	219	1.2e-16	Ethylene-responsive transcription factor 1 OS=Oryza sativa subsp. japonica OX=39947 GN=EREBP1 PE=1 SV=1	PF00847	AP2 domain	GO:0006355	regulation of transcription, DNA-templated	GO:0003700
Cluster-10432.9756	1296	KQK17300.1	hypothetical protein BRADI_1g33550v3 [Brachypodium distachyon]	XM_015785536	PREDICTED: Oryza sativa Japonica Group ethylene-responsive transcription factor 3 (LOC4341905), mRNA	K09286	EREBP-like factor	O80340	Ethylene-responsive transcription factor 4 OS=Arabidopsis thaliana OX=3702 GN=ERF4 PE=1 SV=1	PF00847	AP2 domain	GO:0006355	regulation of transcription, DNA-templated	GO:0003700	DNA-binding transcription factor activity	GO:0005667	transcription regulator complex	--	--	--	--	--	Cluster-10432.9756-1R	AP2/ERF-ERF	AP2/ERF->AP2/ERF-ERF	1296	944081948	KQK17300.1	358	2.9e-31	hypothetical protein BRADI_1g33550v3 [Brachypodium distachyon]	XM_015785536.2	XM_015785536	479	0	PREDICTED: Oryza sativa Japonica Group ethylene-responsive transcription factor 3 (LOC4341905), mRNA	K09286	EREBP	EREBP-like factor	http://www.genome.jp/dbget-bin/www_bget?ko:K09286	O80340	175	1.8e-11	Ethylene-responsive transcription factor 4 OS=Arabidopsis thaliana OX=3702 GN=ERF4 PE=1 SV=1	PF00847	AP2 domain	GO:0006355	regulation of transcription, DNA-templated	GO:0003700
Cluster-10432.13502	977	SPT19655.1	unnamed protein product [Triticum aestivum]	FP094477	Phyllostachys edulis cDNA clone: bphylf048e09, full insert sequence	-	-	Q9MAI5	Ethylene-responsive transcription factor 8 OS=Arabidopsis thaliana OX=3702 GN=ERF8 PE=1 SV=1	PF00847	AP2 domain	GO:0006355	regulation of transcription, DNA-templated	GO:0003700	DNA-binding transcription factor activity	GO:0005667	transcription regulator complex	--	--	--	--	--	Cluster-10432.13502-1R	AP2/ERF-ERF	AP2/ERF->AP2/ERF-ERF	977	1430501341	SPT19655.1	412	1.2e-37	unnamed protein product [Triticum aestivum]	FP094477.1	FP094477	791	0	Phyllostachys edulis cDNA clone: bphylf048e09, full insert sequence	-	-	-	http://www.genome.jp/dbget-bin/www_bget?ko:-	Q9MAI5	184	1.2e-12	Ethylene-responsive transcription factor 8 OS=Arabidopsis thaliana OX=3702 GN=ERF8 PE=1 SV=1	PF00847	AP2 domain	GO:0006355	regulation of transcription, DNA-templated	GO:0003700
Cluster-10432.19780	2065	XP_003568026.1	dehydration-responsive element-binding protein 2D [Brachypodium distachyon]	FP094548	Phyllostachys edulis cDNA clone: bphyem203n21, full insert sequence	-	-	Q7G1L2	Ethylene-responsive transcription factor RAP2-6 OS=Arabidopsis thaliana OX=3702 GN=RAP2-6 PE=2 SV=2	PF00648//PF00847	Calpain family cysteine protease//AP2 domain	GO:0006508//GO:0006355	proteolysis//regulation of transcription, DNA-templated	GO:0003700//GO:0004198	DNA-binding transcription factor activity//calcium-dependent cysteine-type endopeptidase activity	GO:0005667	transcription regulator complex	--	--	--	--	--	Cluster-10432.19780-0F	AP2/ERF-ERF	AP2/ERF->AP2/ERF-ERF	2065	357132820	XP_003568026.1	336	1.6e-28	dehydration-responsive element-binding protein 2D [Brachypodium distachyon]	FP094548.1	FP094548	1263	0	Phyllostachys edulis cDNA clone: bphyem203n21, full insert sequence	-	-	-	http://www.genome.jp/dbget-bin/www_bget?ko:-	Q7G1L2	140	3.3e-07	Ethylene-responsive transcription factor RAP2-6 OS=Arabidopsis thaliana OX=3702 GN=RAP2-6 PE=2 SV=2	PF00648//PF00847	Calpain family cysteine protease//AP2 domain	GO:0006508//GO:0006355	proteolysis//regulation of transcription, DNA-templated	GO:0003700//GO:0004198
Cluster-25637.1	943	EAY87866.1	hypothetical protein OsI_09287 [Oryza sativa Indica Group]	XM_015767198	PREDICTED: Oryza sativa Japonica Group ethylene-responsive transcription factor ERF003 (LOC4331013), mRNA	-	-	Q94AW5	Ethylene-responsive transcription factor ERF003 OS=Arabidopsis thaliana OX=3702 GN=ERF003 PE=2 SV=1	PF00847	AP2 domain	GO:0006355	regulation of transcription, DNA-templated	GO:0003700	DNA-binding transcription factor activity	GO:0005667	transcription regulator complex	--	--	--	--	--	Cluster-25637.1-0R	AP2/ERF-ERF	AP2/ERF->AP2/ERF-ERF	943	125541471	EAY87866.1	458	5.3e-43	hypothetical protein OsI_09287 [Oryza sativa Indica Group]	XM_015767198.2	XM_015767198	265	5.26e-134	PREDICTED: Oryza sativa Japonica Group ethylene-responsive transcription factor ERF003 (LOC4331013), mRNA	-	-	-	http://www.genome.jp/dbget-bin/www_bget?ko:-	Q94AW5	300	4.3e-26	Ethylene-responsive transcription factor ERF003 OS=Arabidopsis thaliana OX=3702 GN=ERF003 PE=2 SV=1	PF00847	AP2 domain	GO:0006355	regulation of transcription, DNA-templated	GO:0003700
Cluster-12831.0	1750	XP_006644464.1	PREDICTED: pathogenesis-related genes transcriptional activator PTI6-like [Oryza brachyantha]	XM_006644401	PREDICTED: Oryza brachyantha pathogenesis-related genes transcriptional activator PTI6-like (LOC102715153), mRNA	-	-	O82503	Ethylene-responsive transcription factor CRF1 OS=Arabidopsis thaliana OX=3702 GN=CRF1 PE=1 SV=1	PF00847//PF06424	AP2 domain//PRP1 splicing factor, N-terminal	GO:0000398//GO:0006355	mRNA splicing, via spliceosome//regulation of transcription, DNA-templated	GO:0003700	DNA-binding transcription factor activity	GO:0005667	transcription regulator complex	--	--	--	--	--	Cluster-12831.0-2R	AP2/ERF-ERF	AP2/ERF->AP2/ERF-ERF	1750	573913568	XP_006644464.1	823	4.7e-85	PREDICTED: pathogenesis-related genes transcriptional activator PTI6-like [Oryza brachyantha]	XM_006644401.2	XM_006644401	434	0	PREDICTED: Oryza brachyantha pathogenesis-related genes transcriptional activator PTI6-like (LOC102715153), mRNA	-	-	-	http://www.genome.jp/dbget-bin/www_bget?ko:-	O82503	235	2.7e-18	Ethylene-responsive transcription factor CRF1 OS=Arabidopsis thaliana OX=3702 GN=CRF1 PE=1 SV=1	PF00847//PF06424	AP2 domain//PRP1 splicing factor, N-terminal	GO:0000398//GO:0006355	mRNA splicing, via spliceosome//regulation of transcription, DNA-templated	GO:0003700
Cluster-10432.7628	713	RCV19941.1	hypothetical protein SETIT_4G016400v2 [Setaria italica]	FP097337	Phyllostachys edulis cDNA clone: bphylf050a02, full insert sequence	-	-	A2Y8S6	Dehydration-responsive element-binding protein 1C OS=Oryza sativa subsp. indica OX=39946 GN=DREB1C PE=3 SV=1	PF11081//PF00847	Protein of unknown function (DUF2890)//AP2 domain	GO:0006355//GO:0019073	regulation of transcription, DNA-templated//viral DNA genome packaging	GO:0003700	DNA-binding transcription factor activity	GO:0005667	transcription regulator complex	--	--	--	--	--	Cluster-10432.7628-2R	AP2/ERF-ERF	AP2/ERF->AP2/ERF-ERF	713	1433414317	RCV19941.1	363	4.2e-32	hypothetical protein SETIT_4G016400v2 [Setaria italica]	FP097337.1	FP097337	344	4.77e-178	Phyllostachys edulis cDNA clone: bphylf050a02, full insert sequence	-	-	-	http://www.genome.jp/dbget-bin/www_bget?ko:-	A2Y8S6	309	2.9e-27	Dehydration-responsive element-binding protein 1C OS=Oryza sativa subsp. indica OX=39946 GN=DREB1C PE=3 SV=1	PF11081//PF00847	Protein of unknown function (DUF2890)//AP2 domain	GO:0006355//GO:0019073	regulation of transcription, DNA-templated//viral DNA genome packaging	GO:0003700
Cluster-10432.25469	1119	RLN05410.1	hypothetical protein C2845_PM13G20090 [Panicum miliaceum]	FP094609	Phyllostachys edulis cDNA clone: bphylf047i05, full insert sequence	-	-	Q9SZ06	Ethylene-responsive transcription factor ERF109 OS=Arabidopsis thaliana OX=3702 GN=ERF109 PE=1 SV=1	PF00847	AP2 domain	GO:0006355	regulation of transcription, DNA-templated	GO:0003700	DNA-binding transcription factor activity	GO:0005667	transcription regulator complex	--	--	--	--	--	Cluster-10432.25469-1R	AP2/ERF-ERF	AP2/ERF->AP2/ERF-ERF	1119	1492237236	RLN05410.1	772	2.5e-79	hypothetical protein C2845_PM13G20090 [Panicum miliaceum]	FP094609.1	FP094609	948	0	Phyllostachys edulis cDNA clone: bphylf047i05, full insert sequence	-	-	-	http://www.genome.jp/dbget-bin/www_bget?ko:-	Q9SZ06	294	2.5e-25	Ethylene-responsive transcription factor ERF109 OS=Arabidopsis thaliana OX=3702 GN=ERF109 PE=1 SV=1	PF00847	AP2 domain	GO:0006355	regulation of transcription, DNA-templated	GO:0003700
Cluster-10432.28136	815	OEL20100.1	hypothetical protein BAE44_0018882 [Dichanthelium oligosanthes]	XM_004957258	PREDICTED: Setaria italica ethylene-responsive transcription factor 4 (LOC101781817), mRNA	-	-	Q9LYU3	Ethylene-responsive transcription factor ERF113 OS=Arabidopsis thaliana OX=3702 GN=ERF113 PE=2 SV=1	PF00847	AP2 domain	GO:0006355	regulation of transcription, DNA-templated	GO:0003700	DNA-binding transcription factor activity	GO:0005667	transcription regulator complex	--	--	--	--	--	Cluster-10432.28136-0R	AP2/ERF-ERF	AP2/ERF->AP2/ERF-ERF	815	1070929841	OEL20100.1	340	2.2e-29	hypothetical protein BAE44_0018882 [Dichanthelium oligosanthes]	XM_004957258.2	XM_004957258	149	1.38e-69	PREDICTED: Setaria italica ethylene-responsive transcription factor 4 (LOC101781817), mRNA	-	-	-	http://www.genome.jp/dbget-bin/www_bget?ko:-	Q9LYU3	245	8.8e-20	Ethylene-responsive transcription factor ERF113 OS=Arabidopsis thaliana OX=3702 GN=ERF113 PE=2 SV=1	PF00847	AP2 domain	GO:0006355	regulation of transcription, DNA-templated	GO:0003700
Cluster-25157.0	800	CDM84527.1	unnamed protein product [Triticum aestivum]	FP094650	Phyllostachys edulis cDNA clone: bphylf047i23, full insert sequence	-	-	Q94ID6	Ethylene-responsive transcription factor 12 OS=Arabidopsis thaliana OX=3702 GN=ERF12 PE=1 SV=1	PF00847	AP2 domain	GO:0006355	regulation of transcription, DNA-templated	GO:0003700	DNA-binding transcription factor activity	GO:0005667	transcription regulator complex	--	--	--	--	--	Cluster-25157.0-0R	AP2/ERF-ERF	AP2/ERF->AP2/ERF-ERF	800	669030112	CDM84527.1	438	9.4e-41	unnamed protein product [Triticum aestivum]	FP094650.1	FP094650	510	0	Phyllostachys edulis cDNA clone: bphylf047i23, full insert sequence	-	-	-	http://www.genome.jp/dbget-bin/www_bget?ko:-	Q94ID6	268	1.8e-22	Ethylene-responsive transcription factor 12 OS=Arabidopsis thaliana OX=3702 GN=ERF12 PE=1 SV=1	PF00847	AP2 domain	GO:0006355	regulation of transcription, DNA-templated	GO:0003700
Cluster-24200.0	951	PWZ20596.1	Ethylene-responsive transcription factor 5 [Zea mays]	XM_015768572	PREDICTED: Oryza sativa Japonica Group ethylene-responsive transcription factor 5 (LOC4330191), mRNA	K09286	EREBP-like factor	O80341	Ethylene-responsive transcription factor 5 OS=Arabidopsis thaliana OX=3702 GN=ERF5 PE=2 SV=1	PF00847	AP2 domain	GO:0006355	regulation of transcription, DNA-templated	GO:0003700	DNA-binding transcription factor activity	GO:0005667	transcription regulator complex	--	--	--	--	--	Cluster-24200.0-2R	AP2/ERF-ERF	AP2/ERF->AP2/ERF-ERF	951	1394876002	PWZ20596.1	516	1e-49	Ethylene-responsive transcription factor 5 [Zea mays]	XM_015768572.2	XM_015768572	297	8.63e-152	PREDICTED: Oryza sativa Japonica Group ethylene-responsive transcription factor 5 (LOC4330191), mRNA	K09286	EREBP	EREBP-like factor	http://www.genome.jp/dbget-bin/www_bget?ko:K09286	O80341	250	2.7e-20	Ethylene-responsive transcription factor 5 OS=Arabidopsis thaliana OX=3702 GN=ERF5 PE=2 SV=1	PF00847	AP2 domain	GO:0006355	regulation of transcription, DNA-templated	GO:0003700
Cluster-17545.0	476	OEL24235.1	hypothetical protein BAE44_0014746 [Dichanthelium oligosanthes]	FP093557	Phyllostachys edulis cDNA clone: bphylf026a15, full insert sequence	-	-	Q9LYU3	Ethylene-responsive transcription factor ERF113 OS=Arabidopsis thaliana OX=3702 GN=ERF113 PE=2 SV=1	PF00847	AP2 domain	GO:0006355	regulation of transcription, DNA-templated	GO:0003700	DNA-binding transcription factor activity	GO:0005667	transcription regulator complex	--	--	--	--	--	Cluster-17545.0-1F	AP2/ERF-ERF	AP2/ERF->AP2/ERF-ERF	476	1070945613	OEL24235.1	294	2.8e-24	hypothetical protein BAE44_0014746 [Dichanthelium oligosanthes]	FP093557.1	FP093557	449	0	Phyllostachys edulis cDNA clone: bphylf026a15, full insert sequence	-	-	-	http://www.genome.jp/dbget-bin/www_bget?ko:-	Q9LYU3	172	1.5e-11	Ethylene-responsive transcription factor ERF113 OS=Arabidopsis thaliana OX=3702 GN=ERF113 PE=2 SV=1	PF00847	AP2 domain	GO:0006355	regulation of transcription, DNA-templated	GO:0003700
Cluster-24016.3	860	RCV24581.1	hypothetical protein SETIT_5G096900v2 [Setaria italica]	FP100686	Phyllostachys edulis cDNA clone: bphyem201a06, full insert sequence	-	-	Q9AWS0	AP2/ERF and B3 domain-containing protein Os01g0141000 OS=Oryza sativa subsp. japonica OX=39947 GN=Os01g0141000 PE=2 SV=1	PF00847//PF02362	AP2 domain//B3 DNA binding domain	GO:0006355	regulation of transcription, DNA-templated	GO:0003677//GO:0003700	DNA binding//DNA-binding transcription factor activity	GO:0005667	transcription regulator complex	--	--	--	--	--	Cluster-24016.3-0F	AP2/ERF-RAV	AP2/ERF->AP2/ERF-RAV	860	1433419132	RCV24581.1	836	7.2e-87	hypothetical protein SETIT_5G096900v2 [Setaria italica]	FP100686.1	FP100686	703	0	Phyllostachys edulis cDNA clone: bphyem201a06, full insert sequence	-	-	-	http://www.genome.jp/dbget-bin/www_bget?ko:-	Q9AWS0	823	8.8e-87	AP2/ERF and B3 domain-containing protein Os01g0141000 OS=Oryza sativa subsp. japonica OX=39947 GN=Os01g0141000 PE=2 SV=1	PF00847//PF02362	AP2 domain//B3 DNA binding domain	GO:0006355	regulation of transcription, DNA-templated	GO:0003677//GO:0003700
Cluster-10432.26072	1502	PAN18289.1	hypothetical protein PAHAL_3G192000 [Panicum hallii]	FP099639	Phyllostachys edulis cDNA clone: bphyem117o01, full insert sequence	K09287	RAV-like factor	Q6L4H4	AP2/ERF and B3 domain-containing protein Os05g0549800 OS=Oryza sativa subsp. japonica OX=39947 GN=Os05g0549800 PE=2 SV=1	PF00847//PF02362	AP2 domain//B3 DNA binding domain	GO:0006355	regulation of transcription, DNA-templated	GO:0003700//GO:0003677	DNA-binding transcription factor activity//DNA binding	GO:0005667	transcription regulator complex	--	--	--	--	--	Cluster-10432.26072-2R	AP2/ERF-RAV	AP2/ERF->AP2/ERF-RAV	1502	1238295656	PAN18289.1	1236	5.2e-133	hypothetical protein PAHAL_3G192000 [Panicum hallii]	FP099639.1	FP099639	893	0	Phyllostachys edulis cDNA clone: bphyem117o01, full insert sequence	K09287	RAV	RAV-like factor	http://www.genome.jp/dbget-bin/www_bget?ko:K09287	Q6L4H4	1177	1.4e-127	AP2/ERF and B3 domain-containing protein Os05g0549800 OS=Oryza sativa subsp. japonica OX=39947 GN=Os05g0549800 PE=2 SV=1	PF00847//PF02362	AP2 domain//B3 DNA binding domain	GO:0006355	regulation of transcription, DNA-templated	GO:0003700//GO:0003677
Cluster-10432.18815	3766	RCV31341.1	hypothetical protein SETIT_6G169200v2 [Setaria italica]	XM_012847111	PREDICTED: Setaria italica AT-rich interactive domain-containing protein 4 (LOC101767246), transcript variant X3, mRNA	-	-	Q6NQ79	AT-rich interactive domain-containing protein 4 OS=Arabidopsis thaliana OX=3702 GN=ARID4 PE=2 SV=1	PF01388	ARID/BRIGHT DNA binding domain	--	--	GO:0003677	DNA binding	--	--	--	--	osa-miR5083,osa-miR159a.2	Q6NQ79	AT-rich interactive domain-containing protein 4 OS=Arabidopsis thaliana OX=3702 GN=ARID4 PE=2 SV=1	Cluster-10432.18815-1F	ARID	ARID	3766	1433426372	RCV31341.1	3183	0	hypothetical protein SETIT_6G169200v2 [Setaria italica]	XM_012847111.3	XM_012847111	1425	0	PREDICTED: Setaria italica AT-rich interactive domain-containing protein 4 (LOC101767246), transcript variant X3, mRNA	-	-	-	http://www.genome.jp/dbget-bin/www_bget?ko:-	Q6NQ79	2042	1.7e-227	AT-rich interactive domain-containing protein 4 OS=Arabidopsis thaliana OX=3702 GN=ARID4 PE=2 SV=1	PF01388	ARID/BRIGHT DNA binding domain	--	--	GO:0003677
Cluster-6528.0	2070	XP_004953680.1	AT-rich interactive domain-containing protein 5 [Setaria italica]	XM_024461869	PREDICTED: Brachypodium distachyon AT-rich interactive domain-containing protein 5 (LOC100842967), transcript variant X2, mRNA	-	-	Q940Y3	AT-rich interactive domain-containing protein 3 OS=Arabidopsis thaliana OX=3702 GN=ARID3 PE=1 SV=1	PF01388	ARID/BRIGHT DNA binding domain	--	--	GO:0003677	DNA binding	--	--	--	--	osa-miR444b.1,osa-miR168a-5p	Q940Y3	AT-rich interactive domain-containing protein 3 OS=Arabidopsis thaliana OX=3702 GN=ARID3 PE=1 SV=1	Cluster-6528.0-2R	ARID	ARID	2070	514717193	XP_004953680.1	1172	1.9e-125	AT-rich interactive domain-containing protein 5 [Setaria italica]	XM_024461869.1	XM_024461869	527	0	PREDICTED: Brachypodium distachyon AT-rich interactive domain-containing protein 5 (LOC100842967), transcript variant X2, mRNA	-	-	-	http://www.genome.jp/dbget-bin/www_bget?ko:-	Q940Y3	541	1.1e-53	AT-rich interactive domain-containing protein 3 OS=Arabidopsis thaliana OX=3702 GN=ARID3 PE=1 SV=1	PF01388	ARID/BRIGHT DNA binding domain	--	--	GO:0003677
Cluster-21090.0	2507	XP_006656264.1	PREDICTED: AT-rich interactive domain-containing protein 5-like [Oryza brachyantha]	AK249562	Hordeum vulgare subsp. vulgare cDNA clone: FLbaf46h03, mRNA sequence	-	-	Q940Y3	AT-rich interactive domain-containing protein 3 OS=Arabidopsis thaliana OX=3702 GN=ARID3 PE=1 SV=1	PF11380//PF01388//PF02294	Stealth protein CR2, conserved region 2//ARID/BRIGHT DNA binding domain//7kD DNA-binding domain	GO:0051252	regulation of RNA metabolic process	GO:0003677//GO:0004521//GO:0016772	DNA binding//endoribonuclease activity//transferase activity, transferring phosphorus-containing groups	--	--	--	--	osa-miR167d-5p	Q940Y3	AT-rich interactive domain-containing protein 3 OS=Arabidopsis thaliana OX=3702 GN=ARID3 PE=1 SV=1	Cluster-21090.0-1F	ARID	ARID	2507	573947908	XP_006656264.1	993	1.3e-104	PREDICTED: AT-rich interactive domain-containing protein 5-like [Oryza brachyantha]	AK249562.1	AK249562	443	0	Hordeum vulgare subsp. vulgare cDNA clone: FLbaf46h03, mRNA sequence	-	-	-	http://www.genome.jp/dbget-bin/www_bget?ko:-	Q940Y3	569	7.3e-57	AT-rich interactive domain-containing protein 3 OS=Arabidopsis thaliana OX=3702 GN=ARID3 PE=1 SV=1	PF11380//PF01388//PF02294	Stealth protein CR2, conserved region 2//ARID/BRIGHT DNA binding domain//7kD DNA-binding domain	GO:0051252	regulation of RNA metabolic process	GO:0003677//GO:0004521//GO:0016772
Cluster-10432.23355	4687	EEE69768.1	hypothetical protein OsJ_29479 [Oryza sativa Japonica Group]	XM_015756543	PREDICTED: Oryza sativa Japonica Group AT-rich interactive domain-containing protein 4 (LOC4347140), mRNA	-	-	Q6NQ79	AT-rich interactive domain-containing protein 4 OS=Arabidopsis thaliana OX=3702 GN=ARID4 PE=2 SV=1	PF15306//PF01388	LIN37//ARID/BRIGHT DNA binding domain	--	--	GO:0003677	DNA binding	GO:0017053	transcription repressor complex	--	--	osa-miR167a-5p,osa-miR167d-5p	Q6NQ79	AT-rich interactive domain-containing protein 4 OS=Arabidopsis thaliana OX=3702 GN=ARID4 PE=2 SV=1	Cluster-10432.23355-0R	ARID	ARID	4687	222641636	EEE69768.1	2309	6.1e-257	hypothetical protein OsJ_29479 [Oryza sativa Japonica Group]	XM_015756543.2	XM_015756543	1026	0	PREDICTED: Oryza sativa Japonica Group AT-rich interactive domain-containing protein 4 (LOC4347140), mRNA	-	-	-	http://www.genome.jp/dbget-bin/www_bget?ko:-	Q6NQ79	1437	3e-157	AT-rich interactive domain-containing protein 4 OS=Arabidopsis thaliana OX=3702 GN=ARID4 PE=2 SV=1	PF15306//PF01388	LIN37//ARID/BRIGHT DNA binding domain	--	--	GO:0003677
Cluster-7874.0	1681	XP_020159559.1	AT-rich interactive domain-containing protein 1-like [Aegilops tauschii subsp. tauschii]	XM_020303970	PREDICTED: Aegilops tauschii subsp. tauschii AT-rich interactive domain-containing protein 1-like (LOC109744832), mRNA	-	-	Q9LDD4	AT-rich interactive domain-containing protein 2 OS=Arabidopsis thaliana OX=3702 GN=ARID2 PE=1 SV=1	PF01388	ARID/BRIGHT DNA binding domain	--	--	GO:0003677	DNA binding	--	--	--	--	osa-miR156k	Q9LDD4	AT-rich interactive domain-containing protein 2 OS=Arabidopsis thaliana OX=3702 GN=ARID2 PE=1 SV=1	Cluster-7874.0-0R	ARID	ARID	1681	1149797593	XP_020159559.1	1363	1.1e-147	AT-rich interactive domain-containing protein 1-like [Aegilops tauschii subsp. tauschii]	XM_020303970.1	XM_020303970	576	0	PREDICTED: Aegilops tauschii subsp. tauschii AT-rich interactive domain-containing protein 1-like (LOC109744832), mRNA	-	-	-	http://www.genome.jp/dbget-bin/www_bget?ko:-	Q9LDD4	337	3.9e-30	AT-rich interactive domain-containing protein 2 OS=Arabidopsis thaliana OX=3702 GN=ARID2 PE=1 SV=1	PF01388	ARID/BRIGHT DNA binding domain	--	--	GO:0003677
Cluster-13145.0	1892	XP_003572521.1	high mobility group B protein 15 [Brachypodium distachyon]	XM_003572473	PREDICTED: Brachypodium distachyon high mobility group B protein 15 (LOC100842658), transcript variant X2, mRNA	-	-	Q9MAT6	High mobility group B protein 15 OS=Arabidopsis thaliana OX=3702 GN=HMGB15 PE=2 SV=1	PF01388//PF04577//PF08671	ARID/BRIGHT DNA binding domain//Protein of unknown function (DUF563)//Anti-repressor SinI	GO:0006355	regulation of transcription, DNA-templated	GO:0003677//GO:0016757//GO:0046983	DNA binding//transferase activity, transferring glycosyl groups//protein dimerization activity	--	--	--	--	osa-miR156c-3p	Q9MAT6	High mobility group B protein 15 OS=Arabidopsis thaliana OX=3702 GN=HMGB15 PE=2 SV=1	Cluster-13145.0-0F	ARID	ARID	1892	357142287	XP_003572521.1	1544	1.3e-168	high mobility group B protein 15 [Brachypodium distachyon]	XM_003572473.4	XM_003572473	815	0	PREDICTED: Brachypodium distachyon high mobility group B protein 15 (LOC100842658), transcript variant X2, mRNA	-	-	-	http://www.genome.jp/dbget-bin/www_bget?ko:-	Q9MAT6	717	3.8e-74	High mobility group B protein 15 OS=Arabidopsis thaliana OX=3702 GN=HMGB15 PE=2 SV=1	PF01388//PF04577//PF08671	ARID/BRIGHT DNA binding domain//Protein of unknown function (DUF563)//Anti-repressor SinI	GO:0006355	regulation of transcription, DNA-templated	GO:0003677//GO:0016757//GO:0046983
Cluster-10432.12739	6055	XP_010239211.1	lysine-specific demethylase 5B isoform X1 [Brachypodium distachyon]	XM_010240909	PREDICTED: Brachypodium distachyon lysine-specific demethylase 5C (LOC100829070), transcript variant X1, mRNA	K11446	histone demethylase JARID1	Q23541	Lysine-specific demethylase rbr-2 OS=Caenorhabditis elegans OX=6239 GN=rbr-2 PE=1 SV=2	PF15149//PF08038//PF01388	Cation channel sperm-associated protein subunit beta protein family//TOM7 family//ARID/BRIGHT DNA binding domain	GO:0030150	protein import into mitochondrial matrix	GO:0003677	DNA binding	GO:0036128//GO:0005742	CatSper complex//mitochondrial outer membrane translocase complex	KOG1246	DNA-binding protein jumonji/RBP2/SMCY, contains JmjC domain	--	--	--	Cluster-10432.12739-1R	ARID	ARID	6055	721612683	XP_010239211.1	7541	0	lysine-specific demethylase 5B isoform X1 [Brachypodium distachyon]	XM_010240909.3	XM_010240909	3179	0	PREDICTED: Brachypodium distachyon lysine-specific demethylase 5C (LOC100829070), transcript variant X1, mRNA	K11446	KDM5, JARID1	histone demethylase JARID1	http://www.genome.jp/dbget-bin/www_bget?ko:K11446	Q23541	1031	4.7e-110	Lysine-specific demethylase rbr-2 OS=Caenorhabditis elegans OX=6239 GN=rbr-2 PE=1 SV=2	PF15149//PF08038//PF01388	Cation channel sperm-associated protein subunit beta protein family//TOM7 family//ARID/BRIGHT DNA binding domain	GO:0030150	protein import into mitochondrial matrix	GO:0003677
Cluster-2343.0	2422	XP_006652099.1	PREDICTED: AT-rich interactive domain-containing protein 2-like [Oryza brachyantha]	XM_015778121	PREDICTED: Oryza sativa Japonica Group AT-rich interactive domain-containing protein 2 (LOC4335051), transcript variant X1, mRNA	-	-	Q9LDD4	AT-rich interactive domain-containing protein 2 OS=Arabidopsis thaliana OX=3702 GN=ARID2 PE=1 SV=1	PF06072//PF01388	Alphaherpesvirus tegument protein US9//ARID/BRIGHT DNA binding domain	GO:0075733	intracellular transport of virus	GO:0003677	DNA binding	--	--	--	--	--	--	--	Cluster-2343.0-1R	ARID	ARID	2422	573939331	XP_006652099.1	1763	6.5e-194	PREDICTED: AT-rich interactive domain-containing protein 2-like [Oryza brachyantha]	XM_015778121.2	XM_015778121	769	0	PREDICTED: Oryza sativa Japonica Group AT-rich interactive domain-containing protein 2 (LOC4335051), transcript variant X1, mRNA	-	-	-	http://www.genome.jp/dbget-bin/www_bget?ko:-	Q9LDD4	410	1.9e-38	AT-rich interactive domain-containing protein 2 OS=Arabidopsis thaliana OX=3702 GN=ARID2 PE=1 SV=1	PF06072//PF01388	Alphaherpesvirus tegument protein US9//ARID/BRIGHT DNA binding domain	GO:0075733	intracellular transport of virus	GO:0003677
Cluster-21289.0	487	XP_025876136.1	AT-rich interactive domain-containing protein 3B isoform X1 [Oryza sativa Japonica Group]	XM_026020352	PREDICTED: Oryza sativa Japonica Group high mobility group B protein 9 (LOC107276213), transcript variant X2, mRNA	-	-	Q9SGS2	High mobility group B protein 9 OS=Arabidopsis thaliana OX=3702 GN=HMGB9 PE=1 SV=1	PF01388	ARID/BRIGHT DNA binding domain	--	--	GO:0003677	DNA binding	--	--	KOG2744	DNA-binding proteins Bright/BRCAA1/RBP1 and related proteins containing BRIGHT domain	--	--	--	Cluster-21289.0-0F	ARID	ARID	487	1443099054	XP_025876136.1	327	4.3e-28	AT-rich interactive domain-containing protein 3B isoform X1 [Oryza sativa Japonica Group]	XM_026020352.1	XM_026020352	202	2.75e-99	PREDICTED: Oryza sativa Japonica Group high mobility group B protein 9 (LOC107276213), transcript variant X2, mRNA	-	-	-	http://www.genome.jp/dbget-bin/www_bget?ko:-	Q9SGS2	279	6e-24	High mobility group B protein 9 OS=Arabidopsis thaliana OX=3702 GN=HMGB9 PE=1 SV=1	PF01388	ARID/BRIGHT DNA binding domain	--	--	GO:0003677
Cluster-10432.10541	1391	AOT28188.1	AUX2 protein [Phyllostachys edulis]	FP092237	Phyllostachys edulis cDNA clone: bphylf025c07, full insert sequence	K14484	auxin-responsive protein IAA	Q7Y1H8	Auxin-responsive protein IAA14 OS=Oryza sativa subsp. japonica OX=39947 GN=IAA14 PE=2 SV=1	PF00564	PB1 domain	--	--	GO:0005515	protein binding	--	--	--	--	osa-miR529a,novel_10	Q7Y1H8	Auxin-responsive protein IAA14 OS=Oryza sativa subsp. japonica OX=39947 GN=IAA14 PE=2 SV=1	Cluster-10432.10541-1F	AUX/IAA	AUX/IAA	1391	1072749729	AOT28188.1	549	2.2e-53	AUX2 protein [Phyllostachys edulis]	FP092237.1	FP092237	498	0	Phyllostachys edulis cDNA clone: bphylf025c07, full insert sequence	K14484	IAA	auxin-responsive protein IAA	http://www.genome.jp/dbget-bin/www_bget?ko:K14484	Q7Y1H8	427	1.2e-40	Auxin-responsive protein IAA14 OS=Oryza sativa subsp. japonica OX=39947 GN=IAA14 PE=2 SV=1	PF00564	PB1 domain	--	--	GO:0005515
Cluster-10432.11442	3312	KQK13652.1	hypothetical protein BRADI_1g11600v3 [Brachypodium distachyon]	AK448052	Triticum aestivum mRNA, clone: tplb0046a21, cultivar Chinese Spring	-	-	Q9SIT7	Pentatricopeptide repeat-containing protein At2g13600 OS=Arabidopsis thaliana OX=3702 GN=PCMP-E76 PE=3 SV=1	PF01106//PF07721//PF13181//PF14432	NifU-like domain//Tetratricopeptide repeat//Tetratricopeptide repeat//DYW family of nucleic acid deaminases	GO:0016226	iron-sulfur cluster assembly	GO:0051536//GO:0005506//GO:0005515//GO:0042802//GO:0008270	iron-sulfur cluster binding//iron ion binding//protein binding//identical protein binding//zinc ion binding	--	--	--	--	osa-miR529a	Q9SIT7	Pentatricopeptide repeat-containing protein At2g13600 OS=Arabidopsis thaliana OX=3702 GN=PCMP-E76 PE=3 SV=1	Cluster-10432.11442-0F	AUX/IAA	AUX/IAA	3312	944078300	KQK13652.1	3025	0	hypothetical protein BRADI_1g11600v3 [Brachypodium distachyon]	AK448052.1	AK448052	1418	0	Triticum aestivum mRNA, clone: tplb0046a21, cultivar Chinese Spring	-	-	-	http://www.genome.jp/dbget-bin/www_bget?ko:-	Q9SIT7	1032	2e-110	Pentatricopeptide repeat-containing protein At2g13600 OS=Arabidopsis thaliana OX=3702 GN=PCMP-E76 PE=3 SV=1	PF01106//PF07721//PF13181//PF14432	NifU-like domain//Tetratricopeptide repeat//Tetratricopeptide repeat//DYW family of nucleic acid deaminases	GO:0016226	iron-sulfur cluster assembly	GO:0051536//GO:0005506//GO:0005515//GO:0042802//GO:0008270
Cluster-10432.364	1104	XP_020154411.1	auxin-responsive protein IAA15-like [Aegilops tauschii subsp. tauschii]	FP099127	Phyllostachys edulis cDNA clone: bphyem113o17, full insert sequence	K14484	auxin-responsive protein IAA	Q6AT10	Auxin-responsive protein IAA15 OS=Oryza sativa subsp. japonica OX=39947 GN=IAA15 PE=2 SV=1	--	--	--	--	--	--	--	--	--	--	osa-miR529a	Q6AT10	Auxin-responsive protein IAA15 OS=Oryza sativa subsp. japonica OX=39947 GN=IAA15 PE=2 SV=1	Cluster-10432.364-1F	AUX/IAA	AUX/IAA	1104	1149784022	XP_020154411.1	554	4.6e-54	auxin-responsive protein IAA15-like [Aegilops tauschii subsp. tauschii]	FP099127.1	FP099127	911	0	Phyllostachys edulis cDNA clone: bphyem113o17, full insert sequence	K14484	IAA	auxin-responsive protein IAA	http://www.genome.jp/dbget-bin/www_bget?ko:K14484	Q6AT10	532	6.2e-53	Auxin-responsive protein IAA15 OS=Oryza sativa subsp. japonica OX=39947 GN=IAA15 PE=2 SV=1	--	--	--	--	--
Cluster-652.0	1445	XP_014757665.1	auxin-responsive protein IAA27 isoform X1 [Brachypodium distachyon]	XM_006662774	PREDICTED: Oryza brachyantha auxin-responsive protein IAA27-like (LOC102704005), mRNA	K14484	auxin-responsive protein IAA	P0C129	Auxin-responsive protein IAA27 OS=Oryza sativa subsp. japonica OX=39947 GN=IAA27 PE=2 SV=2	PF13508	Acetyltransferase (GNAT) domain	GO:0042967	obsolete acyl-carrier-protein biosynthetic process	GO:0008080	N-acetyltransferase activity	--	--	--	--	osa-miR444d.3,osa-miR399e	P0C129	Auxin-responsive protein IAA27 OS=Oryza sativa subsp. japonica OX=39947 GN=IAA27 PE=2 SV=2	Cluster-652.0-0R	AUX/IAA	AUX/IAA	1445	960484743	XP_014757665.1	725	9e-74	auxin-responsive protein IAA27 isoform X1 [Brachypodium distachyon]	XM_006662774.2	XM_006662774	352	0	PREDICTED: Oryza brachyantha auxin-responsive protein IAA27-like (LOC102704005), mRNA	K14484	IAA	auxin-responsive protein IAA	http://www.genome.jp/dbget-bin/www_bget?ko:K14484	P0C129	678	9.6e-70	Auxin-responsive protein IAA27 OS=Oryza sativa subsp. japonica OX=39947 GN=IAA27 PE=2 SV=2	PF13508	Acetyltransferase (GNAT) domain	GO:0042967	obsolete acyl-carrier-protein biosynthetic process	GO:0008080
Cluster-10432.7866	2445	PNT72820.1	hypothetical protein BRADI_2g49420v3 [Brachypodium distachyon]	XM_010233988	PREDICTED: Brachypodium distachyon auxin-responsive protein IAA6 (LOC100823769), transcript variant X6, mRNA	K14484	auxin-responsive protein IAA	Q8LQ74	Auxin-responsive protein IAA6 OS=Oryza sativa subsp. japonica OX=39947 GN=IAA6 PE=2 SV=1	PF00986//PF15141//PF16892	DNA gyrase B subunit, carboxyl terminus//Ubiquinol-cytochrome-c reductase complex assembly factor 3//Chitin biosynthesis protein CHS5 N-terminus	GO:0034551//GO:0006265	mitochondrial respiratory chain complex III assembly//DNA topological change	GO:0046983//GO:0005524//GO:0003677//GO:0003918	protein dimerization activity//ATP binding//DNA binding//DNA topoisomerase type II (double strand cut, ATP-hydrolyzing) activity	--	--	--	--	osa-miR408-3p,novel_30,osa-miR396a-3p	Q8LQ74	Auxin-responsive protein IAA6 OS=Oryza sativa subsp. japonica OX=39947 GN=IAA6 PE=2 SV=1	Cluster-10432.7866-0F	AUX/IAA	AUX/IAA	2445	1334370981	PNT72820.1	1130	1.7e-120	hypothetical protein BRADI_2g49420v3 [Brachypodium distachyon]	XM_010233988.3	XM_010233988	622	0	PREDICTED: Brachypodium distachyon auxin-responsive protein IAA6 (LOC100823769), transcript variant X6, mRNA	K14484	IAA	auxin-responsive protein IAA	http://www.genome.jp/dbget-bin/www_bget?ko:K14484	Q8LQ74	1089	3.6e-117	Auxin-responsive protein IAA6 OS=Oryza sativa subsp. japonica OX=39947 GN=IAA6 PE=2 SV=1	PF00986//PF15141//PF16892	DNA gyrase B subunit, carboxyl terminus//Ubiquinol-cytochrome-c reductase complex assembly factor 3//Chitin biosynthesis protein CHS5 N-terminus	GO:0034551//GO:0006265	mitochondrial respiratory chain complex III assembly//DNA topological change	GO:0046983//GO:0005524//GO:0003677//GO:0003918
Cluster-10432.16391	2917	KQK17417.1	hypothetical protein BRADI_1g34340v3 [Brachypodium distachyon]	XM_025954998	PREDICTED: Panicum hallii auxin response factor 19-like (LOC112888706), transcript variant X3, mRNA	-	-	Q0D9R7	Auxin response factor 19 OS=Oryza sativa subsp. japonica OX=39947 GN=ARF19 PE=2 SV=2	PF06507	Auxin response factor	GO:0009725//GO:0006355	response to hormone//regulation of transcription, DNA-templated	GO:0003677	DNA binding	GO:0005634	nucleus	--	--	osa-miR396c-5p,osa-miR5083	Q0D9R7	Auxin response factor 19 OS=Oryza sativa subsp. japonica OX=39947 GN=ARF19 PE=2 SV=2	Cluster-10432.16391-0R	AUX/IAA	AUX/IAA	2917	944082065	KQK17417.1	2015	4.7e-223	hypothetical protein BRADI_1g34340v3 [Brachypodium distachyon]	XM_025954998.1	XM_025954998	1360	0	PREDICTED: Panicum hallii auxin response factor 19-like (LOC112888706), transcript variant X3, mRNA	-	-	-	http://www.genome.jp/dbget-bin/www_bget?ko:-	Q0D9R7	1955	1.6e-217	Auxin response factor 19 OS=Oryza sativa subsp. japonica OX=39947 GN=ARF19 PE=2 SV=2	PF06507	Auxin response factor	GO:0009725//GO:0006355	response to hormone//regulation of transcription, DNA-templated	GO:0003677
Cluster-10432.9106	360	AOT28187.1	AUX1 protein [Phyllostachys edulis]	FP095402	Phyllostachys edulis cDNA clone: bphyem120l21, full insert sequence	K14484	auxin-responsive protein IAA	P0C132	Auxin-responsive protein IAA30 OS=Oryza sativa subsp. japonica OX=39947 GN=IAA30 PE=2 SV=1	--	--	--	--	--	--	--	--	--	--	osa-miR396a-5p,osa-miR396c-5p	P0C132	Auxin-responsive protein IAA30 OS=Oryza sativa subsp. japonica OX=39947 GN=IAA30 PE=2 SV=1	Cluster-10432.9106-2F	AUX/IAA	AUX/IAA	360	1072749727	AOT28187.1	174	1.7e-10	AUX1 protein [Phyllostachys edulis]	FP095402.1	FP095402	88	4.68e-36	Phyllostachys edulis cDNA clone: bphyem120l21, full insert sequence	K14484	IAA	auxin-responsive protein IAA	http://www.genome.jp/dbget-bin/www_bget?ko:K14484	P0C132	153	1.8e-09	Auxin-responsive protein IAA30 OS=Oryza sativa subsp. japonica OX=39947 GN=IAA30 PE=2 SV=1	--	--	--	--	--
Cluster-17726.1	1507	XP_015640491.1	auxin-responsive protein IAA18 isoform X2 [Oryza sativa Japonica Group]	FP095016	Phyllostachys edulis cDNA clone: bphyem202d01, full insert sequence	K14484	auxin-responsive protein IAA	Q5W670	Auxin-responsive protein IAA18 OS=Oryza sativa subsp. japonica OX=39947 GN=IAA18 PE=2 SV=1	--	--	--	--	--	--	--	--	--	--	osa-miR393a	Q5W670	Auxin-responsive protein IAA18 OS=Oryza sativa subsp. japonica OX=39947 GN=IAA18 PE=2 SV=1	Cluster-17726.1-0F	AUX/IAA	AUX/IAA	1507	1002272387	XP_015640491.1	1050	1.9e-111	auxin-responsive protein IAA18 isoform X2 [Oryza sativa Japonica Group]	FP095016.1	FP095016	1165	0	Phyllostachys edulis cDNA clone: bphyem202d01, full insert sequence	K14484	IAA	auxin-responsive protein IAA	http://www.genome.jp/dbget-bin/www_bget?ko:K14484	Q5W670	1050	7.3e-113	Auxin-responsive protein IAA18 OS=Oryza sativa subsp. japonica OX=39947 GN=IAA18 PE=2 SV=1	--	--	--	--	--
Cluster-8263.4	1252	OEL31183.1	Auxin-responsive protein IAA31 [Dichanthelium oligosanthes]	XM_006664652	PREDICTED: Oryza brachyantha auxin-responsive protein IAA31-like (LOC102706807), mRNA	K14484	auxin-responsive protein IAA	P0C133	Auxin-responsive protein IAA31 OS=Oryza sativa subsp. japonica OX=39947 GN=IAA31 PE=2 SV=1	PF00564	PB1 domain	--	--	GO:0005515	protein binding	--	--	--	--	osa-miR166g-3p,osa-miR166m,osa-miR166k-3p	P0C133	Auxin-responsive protein IAA31 OS=Oryza sativa subsp. japonica OX=39947 GN=IAA31 PE=2 SV=1	Cluster-8263.4-0F/Cluster-8263.4-1F	AUX/IAA	AUX/IAA	1252	1070969115	OEL31183.1	621	8.9e-62	Auxin-responsive protein IAA31 [Dichanthelium oligosanthes]	XM_006664652.2	XM_006664652	193	7.45e-94	PREDICTED: Oryza brachyantha auxin-responsive protein IAA31-like (LOC102706807), mRNA	K14484	IAA	auxin-responsive protein IAA	http://www.genome.jp/dbget-bin/www_bget?ko:K14484	P0C133	507	5.6e-50	Auxin-responsive protein IAA31 OS=Oryza sativa subsp. japonica OX=39947 GN=IAA31 PE=2 SV=1	PF00564	PB1 domain	--	--	GO:0005515
Cluster-10432.18600	1341	XP_020147068.1	auxin-responsive protein IAA16-like isoform X1 [Aegilops tauschii subsp. tauschii]	GQ252827	Phyllostachys edulis clone 00058 hypothetical protein, putative OsIAA16-like auxin-responsive protein, and putative AHM1 genes, complete cds	K14484	auxin-responsive protein IAA	P0C127	Auxin-responsive protein IAA16 OS=Oryza sativa subsp. japonica OX=39947 GN=IAA16 PE=2 SV=1	PF02870//PF14984	6-O-methylguanine DNA methyltransferase, ribonuclease-like domain//CD24 protein	GO:0006281//GO:0007155	DNA repair//cell adhesion	GO:0003908	methylated-DNA-[protein]-cysteine S-methyltransferase activity	--	--	--	--	osa-miR166a-5p	P0C127	Auxin-responsive protein IAA16 OS=Oryza sativa subsp. japonica OX=39947 GN=IAA16 PE=2 SV=1	Cluster-10432.18600-0F	AUX/IAA	AUX/IAA	1341	1149728121	XP_020147068.1	424	6.7e-39	auxin-responsive protein IAA16-like isoform X1 [Aegilops tauschii subsp. tauschii]	GQ252827.1	GQ252827	306	1.22e-156	Phyllostachys edulis clone 00058 hypothetical protein, putative OsIAA16-like auxin-responsive protein, and putative AHM1 genes, complete cds	K14484	IAA	auxin-responsive protein IAA	http://www.genome.jp/dbget-bin/www_bget?ko:K14484	P0C127	406	3.1e-38	Auxin-responsive protein IAA16 OS=Oryza sativa subsp. japonica OX=39947 GN=IAA16 PE=2 SV=1	PF02870//PF14984	6-O-methylguanine DNA methyltransferase, ribonuclease-like domain//CD24 protein	GO:0006281//GO:0007155	DNA repair//cell adhesion	GO:0003908
Cluster-10432.6464	3645	OEL25145.1	Auxin-responsive protein IAA19 [Dichanthelium oligosanthes]	FP098461	Phyllostachys edulis cDNA clone: bphylf057e01, full insert sequence	K14484	auxin-responsive protein IAA	Q6AT33	Auxin-responsive protein IAA19 OS=Oryza sativa subsp. japonica OX=39947 GN=IAA19 PE=2 SV=1	--	--	--	--	--	--	--	--	--	--	osa-miR156c-3p	Q6AT33	Auxin-responsive protein IAA19 OS=Oryza sativa subsp. japonica OX=39947 GN=IAA19 PE=2 SV=1	Cluster-10432.6464-0F	AUX/IAA	AUX/IAA	3645	1070948677	OEL25145.1	819	2.8e-84	Auxin-responsive protein IAA19 [Dichanthelium oligosanthes]	FP098461.1	FP098461	735	0	Phyllostachys edulis cDNA clone: bphylf057e01, full insert sequence	K14484	IAA	auxin-responsive protein IAA	http://www.genome.jp/dbget-bin/www_bget?ko:K14484	Q6AT33	772	3.1e-80	Auxin-responsive protein IAA19 OS=Oryza sativa subsp. japonica OX=39947 GN=IAA19 PE=2 SV=1	--	--	--	--	--
Cluster-10432.23982	4928	EEC76158.1	hypothetical protein OsI_13460 [Oryza sativa Indica Group]	XM_020344962	PREDICTED: Aegilops tauschii subsp. tauschii protein transport protein sec23-1 (LOC109786393), transcript variant X2, mRNA	K14006	protein transport protein SEC23	O74873	Protein transport protein sec23-1 OS=Schizosaccharomyces pombe (strain 972 / ATCC 24843) OX=284812 GN=sec231 PE=3 SV=1	PF04810//PF04815//PF04811	Sec23/Sec24 zinc finger//Sec23/Sec24 helical domain//Sec23/Sec24 trunk domain	GO:0006886//GO:0006888	intracellular protein transport//endoplasmic reticulum to Golgi vesicle-mediated transport	GO:0008270	zinc ion binding	GO:0030127	COPII vesicle coat	KOG1986	Vesicle coat complex COPII, subunit SEC23	osa-miR156c-3p	O74873	Protein transport protein sec23-1 OS=Schizosaccharomyces pombe (strain 972 / ATCC 24843) OX=284812 GN=sec231 PE=3 SV=1	Cluster-10432.23982-0F/Cluster-10432.23982-1F	AUX/IAA	AUX/IAA	4928	218193731	EEC76158.1	3167	0	hypothetical protein OsI_13460 [Oryza sativa Indica Group]	XM_020344962.1	XM_020344962	1759	0	PREDICTED: Aegilops tauschii subsp. tauschii protein transport protein sec23-1 (LOC109786393), transcript variant X2, mRNA	K14006	SEC23	protein transport protein SEC23	http://www.genome.jp/dbget-bin/www_bget?ko:K14006	O74873	1390	9e-152	Protein transport protein sec23-1 OS=Schizosaccharomyces pombe (strain 972 / ATCC 24843) OX=284812 GN=sec231 PE=3 SV=1	PF04810//PF04815//PF04811	Sec23/Sec24 zinc finger//Sec23/Sec24 helical domain//Sec23/Sec24 trunk domain	GO:0006886//GO:0006888	intracellular protein transport//endoplasmic reticulum to Golgi vesicle-mediated transport	GO:0008270
Cluster-10432.16737	941	BAK01326.1	predicted protein [Hordeum vulgare subsp. vulgare]	AK330181	Triticum aestivum cDNA, clone: SET1_E11, cultivar: Chinese Spring	K14484	auxin-responsive protein IAA	P0C132	Auxin-responsive protein IAA30 OS=Oryza sativa subsp. japonica OX=39947 GN=IAA30 PE=2 SV=1	PF09803	Pet100	GO:0033617	mitochondrial cytochrome c oxidase assembly	--	--	GO:0005739	mitochondrion	--	--	osa-miR156a	P0C132	Auxin-responsive protein IAA30 OS=Oryza sativa subsp. japonica OX=39947 GN=IAA30 PE=2 SV=1	Cluster-10432.16737-0F	AUX/IAA	AUX/IAA	941	326531900	BAK01326.1	586	7.6e-58	predicted protein [Hordeum vulgare subsp. vulgare]	AK330181.1	AK330181	391	0	Triticum aestivum cDNA, clone: SET1_E11, cultivar: Chinese Spring	K14484	IAA	auxin-responsive protein IAA	http://www.genome.jp/dbget-bin/www_bget?ko:K14484	P0C132	573	9.4e-58	Auxin-responsive protein IAA30 OS=Oryza sativa subsp. japonica OX=39947 GN=IAA30 PE=2 SV=1	PF09803	Pet100	GO:0033617	mitochondrial cytochrome c oxidase assembly	--
Cluster-10432.18452	1589	--	--	GQ252869	Phyllostachys edulis clone 03134 putative uvrB/uvrC motif family protein gene, partial cds; and putative dihydroflavonol-4-reductase, hypothetical protein, putative PDE191, putative ternary complex factor MIP1, and putative flavonol 3-sulfotransferase genes, complete cds	K14484	auxin-responsive protein IAA	Q0DWF2	Auxin-responsive protein IAA10 OS=Oryza sativa subsp. japonica OX=39947 GN=IAA10 PE=2 SV=2	PF00564	PB1 domain	--	--	GO:0005515	protein binding	--	--	--	--	novel_79	Q0DWF2	Auxin-responsive protein IAA10 OS=Oryza sativa subsp. japonica OX=39947 GN=IAA10 PE=2 SV=2	Cluster-10432.18452-0R	AUX/IAA	AUX/IAA	1589	--	--	--	--	--	GQ252869.1	GQ252869	78	8.07e-30	Phyllostachys edulis clone 03134 putative uvrB/uvrC motif family protein gene, partial cds; and putative dihydroflavonol-4-reductase, hypothetical protein, putative PDE191, putative ternary complex factor MIP1, and putative flavonol 3-sulfotransferase genes, complete cds	K14484	IAA	auxin-responsive protein IAA	http://www.genome.jp/dbget-bin/www_bget?ko:K14484	Q0DWF2	130	3.7e-06	Auxin-responsive protein IAA10 OS=Oryza sativa subsp. japonica OX=39947 GN=IAA10 PE=2 SV=2	PF00564	PB1 domain	--	--	GO:0005515
Cluster-18946.0	520	XP_003569553.1	auxin-responsive protein IAA5 [Brachypodium distachyon]	FP101699	Phyllostachys edulis cDNA clone: bphyem118n09, full insert sequence	K14484	auxin-responsive protein IAA	Q6AT33	Auxin-responsive protein IAA19 OS=Oryza sativa subsp. japonica OX=39947 GN=IAA19 PE=2 SV=1	--	--	--	--	--	--	--	--	--	--	novel_57	Q6AT33	Auxin-responsive protein IAA19 OS=Oryza sativa subsp. japonica OX=39947 GN=IAA19 PE=2 SV=1	Cluster-18946.0-1F	AUX/IAA	AUX/IAA	520	357135915	XP_003569553.1	218	2e-15	auxin-responsive protein IAA5 [Brachypodium distachyon]	FP101699.1	FP101699	294	2.13e-150	Phyllostachys edulis cDNA clone: bphyem118n09, full insert sequence	K14484	IAA	auxin-responsive protein IAA	http://www.genome.jp/dbget-bin/www_bget?ko:K14484	Q6AT33	206	1.9e-15	Auxin-responsive protein IAA19 OS=Oryza sativa subsp. japonica OX=39947 GN=IAA19 PE=2 SV=1	--	--	--	--	--
Cluster-10432.18411	823	KQJ93488.1	hypothetical protein BRADI_3g04920v3 [Brachypodium distachyon]	XM_026023239	PREDICTED: Oryza sativa Japonica Group auxin response factor 6-like (LOC4328406), transcript variant X2, mRNA	-	-	Q6H6V4	Auxin response factor 6 OS=Oryza sativa subsp. japonica OX=39947 GN=ARF6 PE=1 SV=1	--	--	--	--	--	--	--	--	--	--	novel_50,osa-miR164e	Q6H6V4	Auxin response factor 6 OS=Oryza sativa subsp. japonica OX=39947 GN=ARF6 PE=1 SV=1	Cluster-10432.18411-0R	AUX/IAA	AUX/IAA	823	944057898	KQJ93488.1	552	5.9e-54	hypothetical protein BRADI_3g04920v3 [Brachypodium distachyon]	XM_026023239.1	XM_026023239	405	0	PREDICTED: Oryza sativa Japonica Group auxin response factor 6-like (LOC4328406), transcript variant X2, mRNA	-	-	-	http://www.genome.jp/dbget-bin/www_bget?ko:-	Q6H6V4	540	5.5e-54	Auxin response factor 6 OS=Oryza sativa subsp. japonica OX=39947 GN=ARF6 PE=1 SV=1	--	--	--	--	--
Cluster-19752.0	1049	XP_006659042.1	PREDICTED: auxin-responsive protein IAA25-like isoform X2 [Oryza brachyantha]	XM_006658979	PREDICTED: Oryza brachyantha auxin-responsive protein IAA25-like (LOC102712835), transcript variant X4, mRNA	K14484	auxin-responsive protein IAA	P0C128	Auxin-responsive protein IAA25 OS=Oryza sativa subsp. japonica OX=39947 GN=IAA25 PE=2 SV=1	--	--	--	--	--	--	--	--	--	--	novel_48,osa-miR168b,osa-miR2275d	P0C128	Auxin-responsive protein IAA25 OS=Oryza sativa subsp. japonica OX=39947 GN=IAA25 PE=2 SV=1	Cluster-19752.0-2F	AUX/IAA	AUX/IAA	1049	573953543	XP_006659042.1	928	1.9e-97	PREDICTED: auxin-responsive protein IAA25-like isoform X2 [Oryza brachyantha]	XM_006658979.2	XM_006658979	383	0	PREDICTED: Oryza brachyantha auxin-responsive protein IAA25-like (LOC102712835), transcript variant X4, mRNA	K14484	IAA	auxin-responsive protein IAA	http://www.genome.jp/dbget-bin/www_bget?ko:K14484	P0C128	895	4.8e-95	Auxin-responsive protein IAA25 OS=Oryza sativa subsp. japonica OX=39947 GN=IAA25 PE=2 SV=1	--	--	--	--	--
Cluster-21420.0	1320	XP_020162612.1	auxin-responsive protein IAA23-like [Aegilops tauschii subsp. tauschii]	XM_020307023	PREDICTED: Aegilops tauschii subsp. tauschii auxin-responsive protein IAA23-like (LOC109747975), mRNA	K14484	auxin-responsive protein IAA	Q69VE0	Auxin-responsive protein IAA23 OS=Oryza sativa subsp. japonica OX=39947 GN=IAA23 PE=2 SV=1	--	--	--	--	--	--	--	--	--	--	novel_37	Q69VE0	Auxin-responsive protein IAA23 OS=Oryza sativa subsp. japonica OX=39947 GN=IAA23 PE=2 SV=1	Cluster-21420.0-0F	AUX/IAA	AUX/IAA	1320	1149805546	XP_020162612.1	660	2.8e-66	auxin-responsive protein IAA23-like [Aegilops tauschii subsp. tauschii]	XM_020307023.1	XM_020307023	292	7.28e-149	PREDICTED: Aegilops tauschii subsp. tauschii auxin-responsive protein IAA23-like (LOC109747975), mRNA	K14484	IAA	auxin-responsive protein IAA	http://www.genome.jp/dbget-bin/www_bget?ko:K14484	Q69VE0	602	5.7e-61	Auxin-responsive protein IAA23 OS=Oryza sativa subsp. japonica OX=39947 GN=IAA23 PE=2 SV=1	--	--	--	--	--
Cluster-24691.0	1441	XP_014757665.1	auxin-responsive protein IAA27 isoform X1 [Brachypodium distachyon]	XM_006662774	PREDICTED: Oryza brachyantha auxin-responsive protein IAA27-like (LOC102704005), mRNA	K14484	auxin-responsive protein IAA	P0C129	Auxin-responsive protein IAA27 OS=Oryza sativa subsp. japonica OX=39947 GN=IAA27 PE=2 SV=2	--	--	--	--	--	--	--	--	--	--	novel_27,osa-miR399e	P0C129	Auxin-responsive protein IAA27 OS=Oryza sativa subsp. japonica OX=39947 GN=IAA27 PE=2 SV=2	Cluster-24691.0-0R	AUX/IAA	AUX/IAA	1441	960484743	XP_014757665.1	865	5.2e-90	auxin-responsive protein IAA27 isoform X1 [Brachypodium distachyon]	XM_006662774.2	XM_006662774	345	2.75e-178	PREDICTED: Oryza brachyantha auxin-responsive protein IAA27-like (LOC102704005), mRNA	K14484	IAA	auxin-responsive protein IAA	http://www.genome.jp/dbget-bin/www_bget?ko:K14484	P0C129	815	1.2e-85	Auxin-responsive protein IAA27 OS=Oryza sativa subsp. japonica OX=39947 GN=IAA27 PE=2 SV=2	--	--	--	--	--
Cluster-11207.0	1055	XP_006650322.1	PREDICTED: auxin-responsive protein IAA12-like [Oryza brachyantha]	AK449394	Triticum aestivum mRNA, clone: tplb0027p21, cultivar Chinese Spring	K14484	auxin-responsive protein IAA	Q75GK1	Auxin-responsive protein IAA12 OS=Oryza sativa subsp. japonica OX=39947 GN=IAA12 PE=2 SV=1	PF00564	PB1 domain	--	--	GO:0005515	protein binding	--	--	--	--	--	--	--	Cluster-11207.0-1R	AUX/IAA	AUX/IAA	1055	573925554	XP_006650322.1	695	2e-70	PREDICTED: auxin-responsive protein IAA12-like [Oryza brachyantha]	AK449394.1	AK449394	323	3.38e-166	Triticum aestivum mRNA, clone: tplb0027p21, cultivar Chinese Spring	K14484	IAA	auxin-responsive protein IAA	http://www.genome.jp/dbget-bin/www_bget?ko:K14484	Q75GK1	665	2.3e-68	Auxin-responsive protein IAA12 OS=Oryza sativa subsp. japonica OX=39947 GN=IAA12 PE=2 SV=1	PF00564	PB1 domain	--	--	GO:0005515
Cluster-2525.0	1174	AOT28190.1	AUX4 protein [Phyllostachys edulis]	FP097407	Phyllostachys edulis cDNA clone: bphyst002j07, full insert sequence	K14484	auxin-responsive protein IAA	Q6ZL57	Auxin-responsive protein IAA24 OS=Oryza sativa subsp. japonica OX=39947 GN=IAA24 PE=2 SV=1	PF00564	PB1 domain	--	--	GO:0005515	protein binding	--	--	--	--	--	--	--	Cluster-2525.0-1F	AUX/IAA	AUX/IAA	1174	1072749733	AOT28190.1	485	4.9e-46	AUX4 protein [Phyllostachys edulis]	FP097407.1	FP097407	416	0	Phyllostachys edulis cDNA clone: bphyst002j07, full insert sequence	K14484	IAA	auxin-responsive protein IAA	http://www.genome.jp/dbget-bin/www_bget?ko:K14484	Q6ZL57	457	3.3e-44	Auxin-responsive protein IAA24 OS=Oryza sativa subsp. japonica OX=39947 GN=IAA24 PE=2 SV=1	PF00564	PB1 domain	--	--	GO:0005515
Cluster-10432.23579	336	XP_015693304.1	PREDICTED: auxin-responsive protein IAA2-like [Oryza brachyantha]	FP094410	Phyllostachys edulis cDNA clone: bphyst036f11, full insert sequence	K14484	auxin-responsive protein IAA	Q9LG86	Auxin-responsive protein IAA2 OS=Oryza sativa subsp. japonica OX=39947 GN=IAA2 PE=2 SV=1	PF04810	Sec23/Sec24 zinc finger	GO:0006886//GO:0006888	intracellular protein transport//endoplasmic reticulum to Golgi vesicle-mediated transport	GO:0008270	zinc ion binding	GO:0030127	COPII vesicle coat	--	--	--	--	--	Cluster-10432.23579-0F	AUX/IAA	AUX/IAA	336	1002836774	XP_015693304.1	189	3e-12	PREDICTED: auxin-responsive protein IAA2-like [Oryza brachyantha]	FP094410.1	FP094410	262	8.14e-133	Phyllostachys edulis cDNA clone: bphyst036f11, full insert sequence	K14484	IAA	auxin-responsive protein IAA	http://www.genome.jp/dbget-bin/www_bget?ko:K14484	Q9LG86	171	1.4e-11	Auxin-responsive protein IAA2 OS=Oryza sativa subsp. japonica OX=39947 GN=IAA2 PE=2 SV=1	PF04810	Sec23/Sec24 zinc finger	GO:0006886//GO:0006888	intracellular protein transport//endoplasmic reticulum to Golgi vesicle-mediated transport	GO:0008270
Cluster-10432.19687	3734	BAD61890.1	putative auxin-regulated protein [Oryza sativa Japonica Group]	FP100050	Phyllostachys edulis cDNA clone: bphylf024c08, full insert sequence	K14484	auxin-responsive protein IAA	Q5Z749	Auxin-responsive protein IAA21 OS=Oryza sativa subsp. japonica OX=39947 GN=IAA21 PE=2 SV=1	--	--	--	--	--	--	--	--	--	--	--	--	--	Cluster-10432.19687-1F	AUX/IAA	AUX/IAA	3734	54291193	BAD61890.1	622	2e-61	putative auxin-regulated protein [Oryza sativa Japonica Group]	FP100050.1	FP100050	379	0	Phyllostachys edulis cDNA clone: bphylf024c08, full insert sequence	K14484	IAA	auxin-responsive protein IAA	http://www.genome.jp/dbget-bin/www_bget?ko:K14484	Q5Z749	622	7.7e-63	Auxin-responsive protein IAA21 OS=Oryza sativa subsp. japonica OX=39947 GN=IAA21 PE=2 SV=1	--	--	--	--	--
Cluster-10432.9270	1009	RCV08813.1	hypothetical protein SETIT_1G356800v2 [Setaria italica]	XM_025941959	PREDICTED: Panicum hallii auxin-responsive protein IAA9-like (LOC112877613), mRNA	K14484	auxin-responsive protein IAA	Q6K846	Auxin-responsive protein IAA9 OS=Oryza sativa subsp. japonica OX=39947 GN=IAA9 PE=2 SV=1	--	--	--	--	--	--	--	--	--	--	--	--	--	Cluster-10432.9270-1R	AUX/IAA	AUX/IAA	1009	1433403163	RCV08813.1	560	8.5e-55	hypothetical protein SETIT_1G356800v2 [Setaria italica]	XM_025941959.1	XM_025941959	190	2.78e-92	PREDICTED: Panicum hallii auxin-responsive protein IAA9-like (LOC112877613), mRNA	K14484	IAA	auxin-responsive protein IAA	http://www.genome.jp/dbget-bin/www_bget?ko:K14484	Q6K846	544	2.3e-54	Auxin-responsive protein IAA9 OS=Oryza sativa subsp. japonica OX=39947 GN=IAA9 PE=2 SV=1	--	--	--	--	--
Cluster-10432.6371	1266	XP_010230568.1	auxin-responsive protein IAA2 [Brachypodium distachyon]	FP094410	Phyllostachys edulis cDNA clone: bphyst036f11, full insert sequence	K14484	auxin-responsive protein IAA	Q9LG86	Auxin-responsive protein IAA2 OS=Oryza sativa subsp. japonica OX=39947 GN=IAA2 PE=2 SV=1	--	--	--	--	--	--	--	--	--	--	--	--	--	Cluster-10432.6371-1F	AUX/IAA	AUX/IAA	1266	721632419	XP_010230568.1	628	1.4e-62	auxin-responsive protein IAA2 [Brachypodium distachyon]	FP094410.1	FP094410	703	0	Phyllostachys edulis cDNA clone: bphyst036f11, full insert sequence	K14484	IAA	auxin-responsive protein IAA	http://www.genome.jp/dbget-bin/www_bget?ko:K14484	Q9LG86	562	2.4e-56	Auxin-responsive protein IAA2 OS=Oryza sativa subsp. japonica OX=39947 GN=IAA2 PE=2 SV=1	--	--	--	--	--
Cluster-10432.6373	764	XP_015693304.1	PREDICTED: auxin-responsive protein IAA2-like [Oryza brachyantha]	FP094410	Phyllostachys edulis cDNA clone: bphyst036f11, full insert sequence	K14484	auxin-responsive protein IAA	Q9LG86	Auxin-responsive protein IAA2 OS=Oryza sativa subsp. japonica OX=39947 GN=IAA2 PE=2 SV=1	--	--	--	--	--	--	--	--	--	--	--	--	--	Cluster-10432.6373-2F	AUX/IAA	AUX/IAA	764	1002836774	XP_015693304.1	468	3e-44	PREDICTED: auxin-responsive protein IAA2-like [Oryza brachyantha]	FP094410.1	FP094410	387	0	Phyllostachys edulis cDNA clone: bphyst036f11, full insert sequence	K14484	IAA	auxin-responsive protein IAA	http://www.genome.jp/dbget-bin/www_bget?ko:K14484	Q9LG86	436	5.8e-42	Auxin-responsive protein IAA2 OS=Oryza sativa subsp. japonica OX=39947 GN=IAA2 PE=2 SV=1	--	--	--	--	--
Cluster-10432.7990	3428	APZ76782.1	NAC4 transcription factor [Bambusa emeiensis]	KU821588	Bambusa emeiensis NAC4 transcription factor mRNA, complete cds	-	-	Q7GCL7	NAC domain-containing protein 74 OS=Oryza sativa subsp. japonica OX=39947 GN=NAC074 PE=2 SV=1	PF03521//PF00057//PF02365//PF04265//PF00740	Kv2 voltage-gated K+ channel//Low-density lipoprotein receptor domain class A//No apical meristem (NAM) protein//Thiamin pyrophosphokinase, vitamin B1 binding domain//Parvovirus coat protein VP2	GO:0006355//GO:0006813//GO:0009229	regulation of transcription, DNA-templated//potassium ion transport//thiamine diphosphate biosynthetic process	GO:0005249//GO:0005198//GO:0030975//GO:0003677//GO:0005515	voltage-gated potassium channel activity//structural molecule activity//thiamine binding//DNA binding//protein binding	GO:0008076//GO:0019028	voltage-gated potassium channel complex//viral capsid	--	--	--	--	--	Cluster-10432.7990-0R/Cluster-10432.7990-1R	AUX/IAA	AUX/IAA	3428	1139420691	APZ76782.1	499	3.4e-47	NAC4 transcription factor [Bambusa emeiensis]	KU821588.1	KU821588	231	1.56e-114	Bambusa emeiensis NAC4 transcription factor mRNA, complete cds	-	-	-	http://www.genome.jp/dbget-bin/www_bget?ko:-	Q7GCL7	473	1.3e-45	NAC domain-containing protein 74 OS=Oryza sativa subsp. japonica OX=39947 GN=NAC074 PE=2 SV=1	PF03521//PF00057//PF02365//PF04265//PF00740	Kv2 voltage-gated K+ channel//Low-density lipoprotein receptor domain class A//No apical meristem (NAM) protein//Thiamin pyrophosphokinase, vitamin B1 binding domain//Parvovirus coat protein VP2	GO:0006355//GO:0006813//GO:0009229	regulation of transcription, DNA-templated//potassium ion transport//thiamine diphosphate biosynthetic process	GO:0005249//GO:0005198//GO:0030975//GO:0003677//GO:0005515
Cluster-10432.18502	1712	AOT28186.1	ARF2 protein [Phyllostachys edulis]	KU721903	Phyllostachys edulis ARF2 protein (ARF2) mRNA, complete cds	K14486	auxin response factor	Q6YVY0	Auxin response factor 7 OS=Oryza sativa subsp. japonica OX=39947 GN=ARF7 PE=2 SV=1	--	--	--	--	--	--	--	--	--	--	--	--	--	Cluster-10432.18502-2R	AUX/IAA	AUX/IAA	1712	1072749725	AOT28186.1	673	1.1e-67	ARF2 protein [Phyllostachys edulis]	KU721903.1	KU721903	425	0	Phyllostachys edulis ARF2 protein (ARF2) mRNA, complete cds	K14486	K14486, ARF	auxin response factor	http://www.genome.jp/dbget-bin/www_bget?ko:K14486	Q6YVY0	614	3e-62	Auxin response factor 7 OS=Oryza sativa subsp. japonica OX=39947 GN=ARF7 PE=2 SV=1	--	--	--	--	--
Cluster-10432.363	1944	XP_006643826.1	PREDICTED: auxin-responsive protein IAA1 [Oryza brachyantha]	FP097465	Phyllostachys edulis cDNA clone: bphyst032k13, full insert sequence	K14484	auxin-responsive protein IAA	Q5VRD1	Auxin-responsive protein IAA1 OS=Oryza sativa subsp. japonica OX=39947 GN=IAA1 PE=2 SV=1	--	--	--	--	--	--	--	--	--	--	--	--	--	Cluster-10432.363-0F/Cluster-10432.363-2F	AUX/IAA	AUX/IAA	1944	573912223	XP_006643826.1	566	3.3e-55	PREDICTED: auxin-responsive protein IAA1 [Oryza brachyantha]	FP097465.1	FP097465	438	0	Phyllostachys edulis cDNA clone: bphyst032k13, full insert sequence	K14484	IAA	auxin-responsive protein IAA	http://www.genome.jp/dbget-bin/www_bget?ko:K14484	Q5VRD1	546	2.6e-54	Auxin-responsive protein IAA1 OS=Oryza sativa subsp. japonica OX=39947 GN=IAA1 PE=2 SV=1	--	--	--	--	--
Cluster-10432.15269	2330	AOT28189.1	AUX3 protein [Phyllostachys edulis]	FP095528	Phyllostachys edulis cDNA clone: bphyst023n04, full insert sequence	K14484	auxin-responsive protein IAA	P0C132	Auxin-responsive protein IAA30 OS=Oryza sativa subsp. japonica OX=39947 GN=IAA30 PE=2 SV=1	PF15724	TMEM119 family	GO:0001503	ossification	--	--	--	--	--	--	--	--	--	Cluster-10432.15269-2F	AUX/IAA	AUX/IAA	2330	1072749731	AOT28189.1	613	1.4e-60	AUX3 protein [Phyllostachys edulis]	FP095528.1	FP095528	417	0	Phyllostachys edulis cDNA clone: bphyst023n04, full insert sequence	K14484	IAA	auxin-responsive protein IAA	http://www.genome.jp/dbget-bin/www_bget?ko:K14484	P0C132	532	1.3e-52	Auxin-responsive protein IAA30 OS=Oryza sativa subsp. japonica OX=39947 GN=IAA30 PE=2 SV=1	PF15724	TMEM119 family	GO:0001503	ossification	--
Cluster-10432.44	315	RCV16088.1	hypothetical protein SETIT_3G109400v2 [Setaria italica]	XM_015782841	PREDICTED: Oryza sativa Japonica Group auxin-responsive protein IAA16-like (LOC9272441), transcript variant X1, mRNA	K14484	auxin-responsive protein IAA	P0C127	Auxin-responsive protein IAA16 OS=Oryza sativa subsp. japonica OX=39947 GN=IAA16 PE=2 SV=1	--	--	--	--	--	--	--	--	--	--	--	--	--	Cluster-10432.44-2R	AUX/IAA	AUX/IAA	315	1433410448	RCV16088.1	272	6.5e-22	hypothetical protein SETIT_3G109400v2 [Setaria italica]	XM_015782841.2	XM_015782841	81	3.14e-32	PREDICTED: Oryza sativa Japonica Group auxin-responsive protein IAA16-like (LOC9272441), transcript variant X1, mRNA	K14484	IAA	auxin-responsive protein IAA	http://www.genome.jp/dbget-bin/www_bget?ko:K14484	P0C127	245	3.4e-20	Auxin-responsive protein IAA16 OS=Oryza sativa subsp. japonica OX=39947 GN=IAA16 PE=2 SV=1	--	--	--	--	--
Cluster-4471.1	2520	KQJ85149.1	hypothetical protein BRADI_5g25157v3 [Brachypodium distachyon]	XM_026025268	PREDICTED: Oryza sativa Japonica Group auxin response factor 11-like (LOC4337309), transcript variant X2, mRNA	K14486	auxin response factor	Q01K26	Auxin response factor 11 OS=Oryza sativa subsp. indica OX=39946 GN=ARF11 PE=3 SV=2	PF00564	PB1 domain	--	--	GO:0005515	protein binding	--	--	--	--	--	--	--	Cluster-4471.1-2R	AUX/IAA	AUX/IAA	2520	944049508	KQJ85149.1	2548	6.4e-285	hypothetical protein BRADI_5g25157v3 [Brachypodium distachyon]	XM_026025268.1	XM_026025268	1092	0	PREDICTED: Oryza sativa Japonica Group auxin response factor 11-like (LOC4337309), transcript variant X2, mRNA	K14486	K14486, ARF	auxin response factor	http://www.genome.jp/dbget-bin/www_bget?ko:K14486	Q01K26	2489	1.7e-279	Auxin response factor 11 OS=Oryza sativa subsp. indica OX=39946 GN=ARF11 PE=3 SV=2	PF00564	PB1 domain	--	--	GO:0005515
Cluster-9153.0	1047	XP_015644268.1	auxin-responsive protein IAA22 isoform X1 [Oryza sativa Japonica Group]	XM_006658979	PREDICTED: Oryza brachyantha auxin-responsive protein IAA25-like (LOC102712835), transcript variant X4, mRNA	K14484	auxin-responsive protein IAA	P0C128	Auxin-responsive protein IAA25 OS=Oryza sativa subsp. japonica OX=39947 GN=IAA25 PE=2 SV=1	--	--	--	--	--	--	--	--	--	--	--	--	--	Cluster-9153.0-1F	AUX/IAA	AUX/IAA	1047	1002279898	XP_015644268.1	558	1.5e-54	auxin-responsive protein IAA22 isoform X1 [Oryza sativa Japonica Group]	XM_006658979.2	XM_006658979	194	1.73e-94	PREDICTED: Oryza brachyantha auxin-responsive protein IAA25-like (LOC102712835), transcript variant X4, mRNA	K14484	IAA	auxin-responsive protein IAA	http://www.genome.jp/dbget-bin/www_bget?ko:K14484	P0C128	557	7.5e-56	Auxin-responsive protein IAA25 OS=Oryza sativa subsp. japonica OX=39947 GN=IAA25 PE=2 SV=1	--	--	--	--	--
Cluster-8555.0	856	SPT20413.1	unnamed protein product [Triticum aestivum]	XM_015779791	PREDICTED: Oryza sativa Japonica Group auxin-responsive protein IAA33 (LOC4337243), mRNA	-	-	Q9FKM7	Auxin-responsive protein IAA33 OS=Arabidopsis thaliana OX=3702 GN=IAA33 PE=1 SV=1	--	--	--	--	--	--	--	--	--	--	--	--	--	Cluster-8555.0-2R	AUX/IAA	AUX/IAA	856	1430502099	SPT20413.1	495	2.5e-47	unnamed protein product [Triticum aestivum]	XM_015779791.2	XM_015779791	197	3.01e-96	PREDICTED: Oryza sativa Japonica Group auxin-responsive protein IAA33 (LOC4337243), mRNA	-	-	-	http://www.genome.jp/dbget-bin/www_bget?ko:-	Q9FKM7	302	2.3e-26	Auxin-responsive protein IAA33 OS=Arabidopsis thaliana OX=3702 GN=IAA33 PE=1 SV=1	--	--	--	--	--
Cluster-18039.0	1309	RCV23800.1	hypothetical protein SETIT_5G033700v2 [Setaria italica]	XM_024459960	PREDICTED: Brachypodium distachyon pentatricopeptide repeat-containing protein At1g08070, chloroplastic (LOC104582554), transcript variant X2, mRNA	K14484	auxin-responsive protein IAA	A2WNM0	Auxin-responsive protein IAA4 OS=Oryza sativa subsp. indica OX=39946 GN=IAA4 PE=2 SV=1	PF01361//PF16855	Tautomerase enzyme//Small outer capsid protein	GO:0006725	cellular aromatic compound metabolic process	GO:0016853	isomerase activity	GO:0019028	viral capsid	--	--	--	--	--	Cluster-18039.0-1F/Cluster-18039.0-2F	AUX/IAA	AUX/IAA	1309	1433418351	RCV23800.1	218	5e-15	hypothetical protein SETIT_5G033700v2 [Setaria italica]	XM_024459960.1	XM_024459960	177	6.12e-85	PREDICTED: Brachypodium distachyon pentatricopeptide repeat-containing protein At1g08070, chloroplastic (LOC104582554), transcript variant X2, mRNA	K14484	IAA	auxin-responsive protein IAA	http://www.genome.jp/dbget-bin/www_bget?ko:K14484	A2WNM0	206	4.7e-15	Auxin-responsive protein IAA4 OS=Oryza sativa subsp. indica OX=39946 GN=IAA4 PE=2 SV=1	PF01361//PF16855	Tautomerase enzyme//Small outer capsid protein	GO:0006725	cellular aromatic compound metabolic process	GO:0016853
Cluster-10432.14115	1018	BAJ98982.1	predicted protein [Hordeum vulgare subsp. vulgare]	FP099067	Phyllostachys edulis cDNA clone: bphylf035c04, full insert sequence	K14484	auxin-responsive protein IAA	Q5NB25	Auxin-responsive protein IAA3 OS=Oryza sativa subsp. japonica OX=39947 GN=IAA3 PE=2 SV=1	PF06305//PF00974	Lipopolysaccharide assembly protein A domain//Rhabdovirus spike glycoprotein	--	--	--	--	GO:0019031//GO:0005887	viral envelope//integral component of plasma membrane	--	--	--	--	--	Cluster-10432.14115-0F	AUX/IAA	AUX/IAA	1018	326502708	BAJ98982.1	607	3e-60	predicted protein [Hordeum vulgare subsp. vulgare]	FP099067.1	FP099067	512	0	Phyllostachys edulis cDNA clone: bphylf035c04, full insert sequence	K14484	IAA	auxin-responsive protein IAA	http://www.genome.jp/dbget-bin/www_bget?ko:K14484	Q5NB25	562	1.9e-56	Auxin-responsive protein IAA3 OS=Oryza sativa subsp. japonica OX=39947 GN=IAA3 PE=2 SV=1	PF06305//PF00974	Lipopolysaccharide assembly protein A domain//Rhabdovirus spike glycoprotein	--	--	--
Cluster-14534.0	686	XP_004960248.1	auxin-responsive protein IAA33 [Setaria italica]	XM_015779791	PREDICTED: Oryza sativa Japonica Group auxin-responsive protein IAA33 (LOC4337243), mRNA	-	-	Q9FKM7	Auxin-responsive protein IAA33 OS=Arabidopsis thaliana OX=3702 GN=IAA33 PE=1 SV=1	--	--	--	--	--	--	--	--	--	--	--	--	--	Cluster-14534.0-0R	AUX/IAA	AUX/IAA	686	514742866	XP_004960248.1	433	3.1e-40	auxin-responsive protein IAA33 [Setaria italica]	XM_015779791.2	XM_015779791	159	3.17e-75	PREDICTED: Oryza sativa Japonica Group auxin-responsive protein IAA33 (LOC4337243), mRNA	-	-	-	http://www.genome.jp/dbget-bin/www_bget?ko:-	Q9FKM7	325	3.9e-29	Auxin-responsive protein IAA33 OS=Arabidopsis thaliana OX=3702 GN=IAA33 PE=1 SV=1	--	--	--	--	--
Cluster-25350.0	541	XP_020190488.1	auxin-responsive protein IAA8-like [Aegilops tauschii subsp. tauschii]	FP098990	Phyllostachys edulis cDNA clone: bphylf047o15, full insert sequence	K14484	auxin-responsive protein IAA	A2WNM0	Auxin-responsive protein IAA4 OS=Oryza sativa subsp. indica OX=39946 GN=IAA4 PE=2 SV=1	PF01361	Tautomerase enzyme	GO:0006725	cellular aromatic compound metabolic process	GO:0016853	isomerase activity	--	--	--	--	--	--	--	Cluster-25350.0-1F	AUX/IAA	AUX/IAA	541	1149730227	XP_020190488.1	331	1.6e-28	auxin-responsive protein IAA8-like [Aegilops tauschii subsp. tauschii]	FP098990.1	FP098990	432	0	Phyllostachys edulis cDNA clone: bphylf047o15, full insert sequence	K14484	IAA	auxin-responsive protein IAA	http://www.genome.jp/dbget-bin/www_bget?ko:K14484	A2WNM0	316	3.4e-28	Auxin-responsive protein IAA4 OS=Oryza sativa subsp. indica OX=39946 GN=IAA4 PE=2 SV=1	PF01361	Tautomerase enzyme	GO:0006725	cellular aromatic compound metabolic process	GO:0016853
Cluster-10432.14112	2915	KQK06972.1	hypothetical protein BRADI_2g31820v3 [Brachypodium distachyon]	FP092847	Phyllostachys edulis cDNA clone: bphyem207k08, full insert sequence	K14484	auxin-responsive protein IAA	Q75GB1	Auxin-responsive protein IAA17 OS=Oryza sativa subsp. japonica OX=39947 GN=IAA17 PE=2 SV=1	--	--	--	--	--	--	--	--	--	--	--	--	--	Cluster-10432.14112-2F	AUX/IAA	AUX/IAA	2915	944071488	KQK06972.1	732	2.8e-74	hypothetical protein BRADI_2g31820v3 [Brachypodium distachyon]	FP092847.1	FP092847	1336	0	Phyllostachys edulis cDNA clone: bphyem207k08, full insert sequence	K14484	IAA	auxin-responsive protein IAA	http://www.genome.jp/dbget-bin/www_bget?ko:K14484	Q75GB1	663	1.1e-67	Auxin-responsive protein IAA17 OS=Oryza sativa subsp. japonica OX=39947 GN=IAA17 PE=2 SV=1	--	--	--	--	--
Cluster-10432.21493	1647	XP_015623972.1	auxin-responsive protein IAA7 [Oryza sativa Japonica Group]	XM_003571089	PREDICTED: Brachypodium distachyon auxin-responsive protein IAA7 (LOC100823989), mRNA	K14484	auxin-responsive protein IAA	Q6H543	Auxin-responsive protein IAA7 OS=Oryza sativa subsp. japonica OX=39947 GN=IAA7 PE=2 SV=1	PF00617	RasGEF domain	GO:0043087//GO:0007264	regulation of GTPase activity//small GTPase mediated signal transduction	GO:0005085	guanyl-nucleotide exchange factor activity	--	--	--	--	--	--	--	Cluster-10432.21493-0F	AUX/IAA	AUX/IAA	1647	1002239477	XP_015623972.1	993	8.6e-105	auxin-responsive protein IAA7 [Oryza sativa Japonica Group]	XM_003571089.3	XM_003571089	435	0	PREDICTED: Brachypodium distachyon auxin-responsive protein IAA7 (LOC100823989), mRNA	K14484	IAA	auxin-responsive protein IAA	http://www.genome.jp/dbget-bin/www_bget?ko:K14484	Q6H543	993	3.3e-106	Auxin-responsive protein IAA7 OS=Oryza sativa subsp. japonica OX=39947 GN=IAA7 PE=2 SV=1	PF00617	RasGEF domain	GO:0043087//GO:0007264	regulation of GTPase activity//small GTPase mediated signal transduction	GO:0005085
Cluster-10313.0	555	XP_006656684.1	PREDICTED: auxin-responsive protein IAA20-like [Oryza brachyantha]	XM_016021011	PREDICTED: Ziziphus jujuba auxin-induced protein 22B (LOC107413137), mRNA	K14484	auxin-responsive protein IAA	Q5VRR0	Auxin-responsive protein IAA20 OS=Oryza sativa subsp. japonica OX=39947 GN=IAA20 PE=2 SV=1	PF00564	PB1 domain	--	--	GO:0005515	protein binding	--	--	--	--	--	--	--	Cluster-10313.0-2F	AUX/IAA	AUX/IAA	555	573948762	XP_006656684.1	380	3.5e-34	PREDICTED: auxin-responsive protein IAA20-like [Oryza brachyantha]	XM_016021011.2	XM_016021011	35	2.16e-06	PREDICTED: Ziziphus jujuba auxin-induced protein 22B (LOC107413137), mRNA	K14484	IAA	auxin-responsive protein IAA	http://www.genome.jp/dbget-bin/www_bget?ko:K14484	Q5VRR0	353	1.8e-32	Auxin-responsive protein IAA20 OS=Oryza sativa subsp. japonica OX=39947 GN=IAA20 PE=2 SV=1	PF00564	PB1 domain	--	--	GO:0005515
Cluster-17726.0	1758	XP_015693262.1	PREDICTED: auxin-responsive protein IAA18-like [Oryza brachyantha]	FP095016	Phyllostachys edulis cDNA clone: bphyem202d01, full insert sequence	K14484	auxin-responsive protein IAA	Q5W670	Auxin-responsive protein IAA18 OS=Oryza sativa subsp. japonica OX=39947 GN=IAA18 PE=2 SV=1	--	--	--	--	--	--	--	--	--	--	--	--	--	Cluster-17726.0-0F	AUX/IAA	AUX/IAA	1758	1002857337	XP_015693262.1	1139	1.1e-121	PREDICTED: auxin-responsive protein IAA18-like [Oryza brachyantha]	FP095016.1	FP095016	732	0	Phyllostachys edulis cDNA clone: bphyem202d01, full insert sequence	K14484	IAA	auxin-responsive protein IAA	http://www.genome.jp/dbget-bin/www_bget?ko:K14484	Q5W670	1132	2.7e-122	Auxin-responsive protein IAA18 OS=Oryza sativa subsp. japonica OX=39947 GN=IAA18 PE=2 SV=1	--	--	--	--	--
Cluster-18946.1	794	EEC71261.1	hypothetical protein OsI_03247 [Oryza sativa Indica Group]	FP098003	Phyllostachys edulis cDNA clone: bphylf032m11, full insert sequence	K14484	auxin-responsive protein IAA	A2WTQ5	Auxin-responsive protein IAA5 OS=Oryza sativa subsp. indica OX=39946 GN=IAA5 PE=2 SV=2	--	--	--	--	--	--	--	--	--	--	--	--	--	Cluster-18946.1-2R	AUX/IAA	AUX/IAA	794	218188834	EEC71261.1	625	1.9e-62	hypothetical protein OsI_03247 [Oryza sativa Indica Group]	FP098003.1	FP098003	720	0	Phyllostachys edulis cDNA clone: bphylf032m11, full insert sequence	K14484	IAA	auxin-responsive protein IAA	http://www.genome.jp/dbget-bin/www_bget?ko:K14484	A2WTQ5	625	7.4e-64	Auxin-responsive protein IAA5 OS=Oryza sativa subsp. indica OX=39946 GN=IAA5 PE=2 SV=2	--	--	--	--	--
Cluster-10432.7988	643	XP_003565985.1	auxin-responsive protein IAA3 [Brachypodium distachyon]	FP099067	Phyllostachys edulis cDNA clone: bphylf035c04, full insert sequence	K14484	auxin-responsive protein IAA	Q75GB1	Auxin-responsive protein IAA17 OS=Oryza sativa subsp. japonica OX=39947 GN=IAA17 PE=2 SV=1	--	--	--	--	--	--	--	--	--	--	--	--	--	Cluster-10432.7988-2F	AUX/IAA	AUX/IAA	643	357128653	XP_003565985.1	398	3.3e-36	auxin-responsive protein IAA3 [Brachypodium distachyon]	FP099067.1	FP099067	525	0	Phyllostachys edulis cDNA clone: bphylf035c04, full insert sequence	K14484	IAA	auxin-responsive protein IAA	http://www.genome.jp/dbget-bin/www_bget?ko:K14484	Q75GB1	384	5.2e-36	Auxin-responsive protein IAA17 OS=Oryza sativa subsp. japonica OX=39947 GN=IAA17 PE=2 SV=1	--	--	--	--	--
Cluster-10432.21653	813	XP_003569553.1	auxin-responsive protein IAA5 [Brachypodium distachyon]	FP101699	Phyllostachys edulis cDNA clone: bphyem118n09, full insert sequence	K14484	auxin-responsive protein IAA	Q0JKG7	Auxin-responsive protein IAA5 OS=Oryza sativa subsp. japonica OX=39947 GN=IAA5 PE=2 SV=1	--	--	--	--	--	--	--	--	--	--	--	--	--	Cluster-10432.21653-0R	AUX/IAA	AUX/IAA	813	357135915	XP_003569553.1	675	3.2e-68	auxin-responsive protein IAA5 [Brachypodium distachyon]	FP101699.1	FP101699	667	0	Phyllostachys edulis cDNA clone: bphyem118n09, full insert sequence	K14484	IAA	auxin-responsive protein IAA	http://www.genome.jp/dbget-bin/www_bget?ko:K14484	Q0JKG7	662	3.9e-68	Auxin-responsive protein IAA5 OS=Oryza sativa subsp. japonica OX=39947 GN=IAA5 PE=2 SV=1	--	--	--	--	--
Cluster-10432.8767	3543	RCV33090.1	hypothetical protein SETIT_7G054700v2 [Setaria italica]	XM_025969443	PREDICTED: Panicum hallii putative B3 domain-containing protein Os04g0347400 (LOC112900599), mRNA	-	-	Q7XS74	Putative B3 domain-containing protein Os04g0347400 OS=Oryza sativa subsp. japonica OX=39947 GN=Os04g0347400 PE=3 SV=3	PF02362	B3 DNA binding domain	--	--	GO:0003677	DNA binding	--	--	--	--	osa-miR5083	Q7XS74	Putative B3 domain-containing protein Os04g0347400 OS=Oryza sativa subsp. japonica OX=39947 GN=Os04g0347400 PE=3 SV=3	Cluster-10432.8767-2R	B3	B3->B3	3543	1433428819	RCV33090.1	474	2.8e-44	hypothetical protein SETIT_7G054700v2 [Setaria italica]	XM_025969443.1	XM_025969443	93	8.35e-38	PREDICTED: Panicum hallii putative B3 domain-containing protein Os04g0347400 (LOC112900599), mRNA	-	-	-	http://www.genome.jp/dbget-bin/www_bget?ko:-	Q7XS74	416	5.7e-39	Putative B3 domain-containing protein Os04g0347400 OS=Oryza sativa subsp. japonica OX=39947 GN=Os04g0347400 PE=3 SV=3	PF02362	B3 DNA binding domain	--	--	GO:0003677
Cluster-7408.0	1001	RLN30705.1	hypothetical protein C2845_PM05G00100 [Panicum miliaceum]	XM_020312537	PREDICTED: Aegilops tauschii subsp. tauschii B3 domain-containing protein Os03g0212300-like (LOC109753621), mRNA	-	-	Q10Q26	B3 domain-containing protein Os03g0212300 OS=Oryza sativa subsp. japonica OX=39947 GN=Os03g0212300 PE=2 SV=1	PF02362	B3 DNA binding domain	--	--	GO:0003677	DNA binding	--	--	--	--	osa-miR444a-3p.1	Q10Q26	B3 domain-containing protein Os03g0212300 OS=Oryza sativa subsp. japonica OX=39947 GN=Os03g0212300 PE=2 SV=1	Cluster-7408.0-1R	B3	B3->B3	1001	1492264826	RLN30705.1	656	6.2e-66	hypothetical protein C2845_PM05G00100 [Panicum miliaceum]	XM_020312537.1	XM_020312537	127	2.9e-57	PREDICTED: Aegilops tauschii subsp. tauschii B3 domain-containing protein Os03g0212300-like (LOC109753621), mRNA	-	-	-	http://www.genome.jp/dbget-bin/www_bget?ko:-	Q10Q26	206	3.6e-15	B3 domain-containing protein Os03g0212300 OS=Oryza sativa subsp. japonica OX=39947 GN=Os03g0212300 PE=2 SV=1	PF02362	B3 DNA binding domain	--	--	GO:0003677
Cluster-10432.17550	1324	XP_009403791.1	PREDICTED: auxin response factor 24 isoform X2 [Musa acuminata subsp. malaccensis]	XM_015761702	PREDICTED: Oryza sativa Japonica Group auxin response factor 23-like (LOC4350610), transcript variant X3, mRNA	-	-	A2ZET6	Auxin response factor 23 OS=Oryza sativa subsp. indica OX=39946 GN=ARF23 PE=2 SV=1	PF06507	Auxin response factor	GO:0009725//GO:0006355	response to hormone//regulation of transcription, DNA-templated	GO:0003677	DNA binding	GO:0005634	nucleus	--	--	osa-miR397a	A2ZET6	Auxin response factor 23 OS=Oryza sativa subsp. indica OX=39946 GN=ARF23 PE=2 SV=1	Cluster-10432.17550-0F	B3	B3->B3	1324	695032484	XP_009403791.1	435	3.5e-40	PREDICTED: auxin response factor 24 isoform X2 [Musa acuminata subsp. malaccensis]	XM_015761702.2	XM_015761702	192	2.84e-93	PREDICTED: Oryza sativa Japonica Group auxin response factor 23-like (LOC4350610), transcript variant X3, mRNA	-	-	-	http://www.genome.jp/dbget-bin/www_bget?ko:-	A2ZET6	434	1.7e-41	Auxin response factor 23 OS=Oryza sativa subsp. indica OX=39946 GN=ARF23 PE=2 SV=1	PF06507	Auxin response factor	GO:0009725//GO:0006355	response to hormone//regulation of transcription, DNA-templated	GO:0003677
Cluster-10432.3915	1659	BAK05099.1	predicted protein [Hordeum vulgare subsp. vulgare]	XM_006658950	PREDICTED: Oryza brachyantha B3 domain-containing protein IDEF1-like (LOC102704633), mRNA	-	-	Q6Z1Z3	B3 domain-containing protein IDEF1 OS=Oryza sativa subsp. japonica OX=39947 GN=IDEF1 PE=1 SV=1	PF02362	B3 DNA binding domain	--	--	GO:0003677	DNA binding	--	--	--	--	osa-miR393a	Q6Z1Z3	B3 domain-containing protein IDEF1 OS=Oryza sativa subsp. japonica OX=39947 GN=IDEF1 PE=1 SV=1	Cluster-10432.3915-1R	B3	B3->B3	1659	326532340	BAK05099.1	1184	6.1e-127	predicted protein [Hordeum vulgare subsp. vulgare]	XM_006658950.2	XM_006658950	491	0	PREDICTED: Oryza brachyantha B3 domain-containing protein IDEF1-like (LOC102704633), mRNA	-	-	-	http://www.genome.jp/dbget-bin/www_bget?ko:-	Q6Z1Z3	1103	5.8e-119	B3 domain-containing protein IDEF1 OS=Oryza sativa subsp. japonica OX=39947 GN=IDEF1 PE=1 SV=1	PF02362	B3 DNA binding domain	--	--	GO:0003677
Cluster-10432.3122	2060	BAK05099.1	predicted protein [Hordeum vulgare subsp. vulgare]	XM_020314117	PREDICTED: Aegilops tauschii subsp. tauschii B3 domain-containing protein IDEF1-like (LOC109755220), mRNA	-	-	Q6Z1Z3	B3 domain-containing protein IDEF1 OS=Oryza sativa subsp. japonica OX=39947 GN=IDEF1 PE=1 SV=1	PF02362	B3 DNA binding domain	--	--	GO:0003677	DNA binding	--	--	--	--	osa-miR393a	Q6Z1Z3	B3 domain-containing protein IDEF1 OS=Oryza sativa subsp. japonica OX=39947 GN=IDEF1 PE=1 SV=1	Cluster-10432.3122-2R	B3	B3->B3	2060	326532340	BAK05099.1	1205	2.8e-129	predicted protein [Hordeum vulgare subsp. vulgare]	XM_020314117.1	XM_020314117	483	0	PREDICTED: Aegilops tauschii subsp. tauschii B3 domain-containing protein IDEF1-like (LOC109755220), mRNA	-	-	-	http://www.genome.jp/dbget-bin/www_bget?ko:-	Q6Z1Z3	1060	6.9e-114	B3 domain-containing protein IDEF1 OS=Oryza sativa subsp. japonica OX=39947 GN=IDEF1 PE=1 SV=1	PF02362	B3 DNA binding domain	--	--	GO:0003677
Cluster-10432.6475	4160	XP_025809295.1	probable LRR receptor-like serine/threonine-protein kinase At1g06840 [Panicum hallii]	XM_014899247	PREDICTED: Brachypodium distachyon probable LRR receptor-like serine/threonine-protein kinase At1g06840 (LOC100846097), transcript variant X5, mRNA	-	-	C0LGD7	Probable LRR receptor-like serine/threonine-protein kinase At1g06840 OS=Arabidopsis thaliana OX=3702 GN=At1g06840 PE=1 SV=2	PF00069//PF00560//PF14619//PF08179//PF13855//PF02362//PF07714//PF13516	Protein kinase domain//Leucine Rich Repeat//Snf2-ATP coupling, chromatin remodelling complex//Small acid-soluble spore protein P family//Leucine rich repeat//B3 DNA binding domain//Protein tyrosine and serine/threonine kinase//Leucine Rich repeat	GO:0006468//GO:0030435	protein phosphorylation//sporulation resulting in formation of a cellular spore	GO:0042393//GO:0005515//GO:0003677//GO:0005524//GO:0004672	histone binding//protein binding//DNA binding//ATP binding//protein kinase activity	--	--	--	--	osa-miR172c,novel_43	C0LGD7	Probable LRR receptor-like serine/threonine-protein kinase At1g06840 OS=Arabidopsis thaliana OX=3702 GN=At1g06840 PE=1 SV=2	Cluster-10432.6475-1R	B3	B3->B3	4160	1435145967	XP_025809295.1	3554	0	probable LRR receptor-like serine/threonine-protein kinase At1g06840 [Panicum hallii]	XM_014899247.2	XM_014899247	1639	0	PREDICTED: Brachypodium distachyon probable LRR receptor-like serine/threonine-protein kinase At1g06840 (LOC100846097), transcript variant X5, mRNA	-	-	-	http://www.genome.jp/dbget-bin/www_bget?ko:-	C0LGD7	2356	7.4e-264	Probable LRR receptor-like serine/threonine-protein kinase At1g06840 OS=Arabidopsis thaliana OX=3702 GN=At1g06840 PE=1 SV=2	PF00069//PF00560//PF14619//PF08179//PF13855//PF02362//PF07714//PF13516	Protein kinase domain//Leucine Rich Repeat//Snf2-ATP coupling, chromatin remodelling complex//Small acid-soluble spore protein P family//Leucine rich repeat//B3 DNA binding domain//Protein tyrosine and serine/threonine kinase//Leucine Rich repeat	GO:0006468//GO:0030435	protein phosphorylation//sporulation resulting in formation of a cellular spore	GO:0042393//GO:0005515//GO:0003677//GO:0005524//GO:0004672
Cluster-10432.18416	4072	EEE67414.1	hypothetical protein OsJ_24747 [Oryza sativa Japonica Group]	XM_015791626	PREDICTED: Oryza sativa Japonica Group B3 domain-containing protein Os07g0563300-like (LOC4343608), transcript variant X1, mRNA	-	-	Q0D5G4	B3 domain-containing protein Os07g0563300 OS=Oryza sativa subsp. japonica OX=39947 GN=Os07g0563300 PE=3 SV=2	PF07496//PF02362//PF04568	CW-type Zinc Finger//B3 DNA binding domain//Mitochondrial ATPase inhibitor, IATP	GO:0032780	negative regulation of ATPase activity	GO:0003677//GO:0008270//GO:0042030	DNA binding//zinc ion binding//ATPase inhibitor activity	GO:0005739	mitochondrion	--	--	osa-miR172a	Q0D5G4	B3 domain-containing protein Os07g0563300 OS=Oryza sativa subsp. japonica OX=39947 GN=Os07g0563300 PE=3 SV=2	Cluster-10432.18416-0R	B3	B3->B3	4072	222637282	EEE67414.1	3218	0	hypothetical protein OsJ_24747 [Oryza sativa Japonica Group]	XM_015791626.2	XM_015791626	1388	0	PREDICTED: Oryza sativa Japonica Group B3 domain-containing protein Os07g0563300-like (LOC4343608), transcript variant X1, mRNA	-	-	-	http://www.genome.jp/dbget-bin/www_bget?ko:-	Q0D5G4	3218	0	B3 domain-containing protein Os07g0563300 OS=Oryza sativa subsp. japonica OX=39947 GN=Os07g0563300 PE=3 SV=2	PF07496//PF02362//PF04568	CW-type Zinc Finger//B3 DNA binding domain//Mitochondrial ATPase inhibitor, IATP	GO:0032780	negative regulation of ATPase activity	GO:0003677//GO:0008270//GO:0042030
Cluster-17739.0	1138	EAY99998.1	hypothetical protein OsI_22000 [Oryza sativa Indica Group]	XM_010229543	PREDICTED: Brachypodium distachyon B3 domain-containing protein Os06g0194400 (LOC100840502), transcript variant X2, mRNA	-	-	Q69V36	B3 domain-containing protein Os06g0194400 OS=Oryza sativa subsp. japonica OX=39947 GN=Os06g0194400 PE=2 SV=1	PF02362//PF01141	B3 DNA binding domain//Gag polyprotein, inner coat protein p12	--	--	GO:0003677	DNA binding	GO:0019028	viral capsid	--	--	osa-miR171b	Q69V36	B3 domain-containing protein Os06g0194400 OS=Oryza sativa subsp. japonica OX=39947 GN=Os06g0194400 PE=2 SV=1	Cluster-17739.0-0R	B3	B3->B3	1138	125554393	EAY99998.1	934	4.1e-98	hypothetical protein OsI_22000 [Oryza sativa Indica Group]	XM_010229543.3	XM_010229543	393	0	PREDICTED: Brachypodium distachyon B3 domain-containing protein Os06g0194400 (LOC100840502), transcript variant X2, mRNA	-	-	-	http://www.genome.jp/dbget-bin/www_bget?ko:-	Q69V36	931	3.5e-99	B3 domain-containing protein Os06g0194400 OS=Oryza sativa subsp. japonica OX=39947 GN=Os06g0194400 PE=2 SV=1	PF02362//PF01141	B3 DNA binding domain//Gag polyprotein, inner coat protein p12	--	--	GO:0003677
Cluster-428.0	2850	XP_015624190.1	B3 domain-containing protein Os02g0598200 [Oryza sativa Japonica Group]	XM_010237337	PREDICTED: Brachypodium distachyon B3 domain-containing protein Os02g0598200 (LOC100833814), transcript variant X3, mRNA	-	-	Q6K5K2	B3 domain-containing protein Os02g0598200 OS=Oryza sativa subsp. japonica OX=39947 GN=Os02g0598200 PE=2 SV=1	PF02362	B3 DNA binding domain	--	--	GO:0003677	DNA binding	--	--	--	--	osa-miR156j-3p	Q6K5K2	B3 domain-containing protein Os02g0598200 OS=Oryza sativa subsp. japonica OX=39947 GN=Os02g0598200 PE=2 SV=1	Cluster-428.0-0R	B3	B3->B3	2850	1002239892	XP_015624190.1	1406	1.9e-152	B3 domain-containing protein Os02g0598200 [Oryza sativa Japonica Group]	XM_010237337.3	XM_010237337	301	1.58e-153	PREDICTED: Brachypodium distachyon B3 domain-containing protein Os02g0598200 (LOC100833814), transcript variant X3, mRNA	-	-	-	http://www.genome.jp/dbget-bin/www_bget?ko:-	Q6K5K2	1406	7.3e-154	B3 domain-containing protein Os02g0598200 OS=Oryza sativa subsp. japonica OX=39947 GN=Os02g0598200 PE=2 SV=1	PF02362	B3 DNA binding domain	--	--	GO:0003677
Cluster-9190.0	629	PUZ62516.1	hypothetical protein GQ55_4G364400 [Panicum hallii var. hallii]	--	--	-	-	Q9LHY9	B3 domain-containing protein Os06g0112300 OS=Oryza sativa subsp. japonica OX=39947 GN=Os06g0112300 PE=2 SV=1	PF02362//PF01197	B3 DNA binding domain//Ribosomal protein L31	GO:0006412//GO:0042254	translation//ribosome biogenesis	GO:0003677//GO:0003735	DNA binding//structural constituent of ribosome	GO:0005840	ribosome	--	--	osa-miR156c-3p	Q9LHY9	B3 domain-containing protein Os06g0112300 OS=Oryza sativa subsp. japonica OX=39947 GN=Os06g0112300 PE=2 SV=1	Cluster-9190.0-1R	B3	B3->B3	629	1382780558	PUZ62516.1	481	7.6e-46	hypothetical protein GQ55_4G364400 [Panicum hallii var. hallii]	--	--	--	--	--	-	-	-	http://www.genome.jp/dbget-bin/www_bget?ko:-	Q9LHY9	399	9.4e-38	B3 domain-containing protein Os06g0112300 OS=Oryza sativa subsp. japonica OX=39947 GN=Os06g0112300 PE=2 SV=1	PF02362//PF01197	B3 DNA binding domain//Ribosomal protein L31	GO:0006412//GO:0042254	translation//ribosome biogenesis	GO:0003677//GO:0003735
Cluster-10432.16522	4575	PNT68426.1	hypothetical protein BRADI_3g40437v3 [Brachypodium distachyon]	XM_015794269	PREDICTED: Oryza sativa Japonica Group auxin response factor 21-like (LOC4346065), mRNA	-	-	Q6YZW0	Auxin response factor 21 OS=Oryza sativa subsp. japonica OX=39947 GN=ARF21 PE=2 SV=2	PF06507//PF02362	Auxin response factor//B3 DNA binding domain	GO:0009725//GO:0006355	response to hormone//regulation of transcription, DNA-templated	GO:0003677	DNA binding	GO:0005634	nucleus	--	--	osa-miR156a,osa-miR397a	Q6YZW0	Auxin response factor 21 OS=Oryza sativa subsp. japonica OX=39947 GN=ARF21 PE=2 SV=2	Cluster-10432.16522-1F	B3	B3->B3	4575	1334361875	PNT68426.1	1170	7.1e-125	hypothetical protein BRADI_3g40437v3 [Brachypodium distachyon]	XM_015794269.2	XM_015794269	818	0	PREDICTED: Oryza sativa Japonica Group auxin response factor 21-like (LOC4346065), mRNA	-	-	-	http://www.genome.jp/dbget-bin/www_bget?ko:-	Q6YZW0	1170	2.7e-126	Auxin response factor 21 OS=Oryza sativa subsp. japonica OX=39947 GN=ARF21 PE=2 SV=2	PF06507//PF02362	Auxin response factor//B3 DNA binding domain	GO:0009725//GO:0006355	response to hormone//regulation of transcription, DNA-templated	GO:0003677
Cluster-21011.0	1519	EEC67837.1	hypothetical protein OsI_35443 [Oryza sativa Indica Group]	XM_015759887	PREDICTED: Oryza sativa Japonica Group B3 domain-containing protein Os11g0197600-like (LOC4349997), mRNA	-	-	Q2R9D2	B3 domain-containing protein Os11g0197600 OS=Oryza sativa subsp. japonica OX=39947 GN=Os11g0197600 PE=2 SV=1	PF02362//PF07348	B3 DNA binding domain//Syd protein (SUKH-2)	--	--	GO:0003677	DNA binding	GO:0009898	cytoplasmic side of plasma membrane	--	--	novel_73	Q2R9D2	B3 domain-containing protein Os11g0197600 OS=Oryza sativa subsp. japonica OX=39947 GN=Os11g0197600 PE=2 SV=1	Cluster-21011.0-2R	B3	B3->B3	1519	218185410	EEC67837.1	1078	1.1e-114	hypothetical protein OsI_35443 [Oryza sativa Indica Group]	XM_015759887.2	XM_015759887	346	8.06e-179	PREDICTED: Oryza sativa Japonica Group B3 domain-containing protein Os11g0197600-like (LOC4349997), mRNA	-	-	-	http://www.genome.jp/dbget-bin/www_bget?ko:-	Q2R9D2	1073	1.6e-115	B3 domain-containing protein Os11g0197600 OS=Oryza sativa subsp. japonica OX=39947 GN=Os11g0197600 PE=2 SV=1	PF02362//PF07348	B3 DNA binding domain//Syd protein (SUKH-2)	--	--	GO:0003677
Cluster-11283.0	639	XP_015699237.1	PREDICTED: B3 domain-containing protein Os01g0234100-like [Oryza brachyantha]	XM_020334095	PREDICTED: Aegilops tauschii subsp. tauschii B3 domain-containing protein Os01g0234100-like (LOC109775344), mRNA	-	-	Q0JP99	B3 domain-containing protein Os01g0234100 OS=Oryza sativa subsp. japonica OX=39947 GN=Os01g0234100 PE=2 SV=1	PF02362	B3 DNA binding domain	--	--	GO:0003677	DNA binding	--	--	--	--	novel_60,osa-miR162a,osa-miR162b	Q0JP99	B3 domain-containing protein Os01g0234100 OS=Oryza sativa subsp. japonica OX=39947 GN=Os01g0234100 PE=2 SV=1	Cluster-11283.0-0F	B3	B3->B3	639	1002835141	XP_015699237.1	571	2.9e-56	PREDICTED: B3 domain-containing protein Os01g0234100-like [Oryza brachyantha]	XM_020334095.1	XM_020334095	235	1.66e-117	PREDICTED: Aegilops tauschii subsp. tauschii B3 domain-containing protein Os01g0234100-like (LOC109775344), mRNA	-	-	-	http://www.genome.jp/dbget-bin/www_bget?ko:-	Q0JP99	481	3e-47	B3 domain-containing protein Os01g0234100 OS=Oryza sativa subsp. japonica OX=39947 GN=Os01g0234100 PE=2 SV=1	PF02362	B3 DNA binding domain	--	--	GO:0003677
Cluster-10432.16804	3849	SPT16329.1	unnamed protein product [Triticum aestivum]	XM_003562399	PREDICTED: Brachypodium distachyon B3 domain-containing protein Os07g0679700 (LOC100828664), mRNA	-	-	Q6Z3U3	B3 domain-containing protein Os07g0679700 OS=Oryza sativa subsp. japonica OX=39947 GN=Os07g0679700 PE=2 SV=1	PF02362//PF00288//PF00001//PF07496	B3 DNA binding domain//GHMP kinases N terminal domain//7 transmembrane receptor (rhodopsin family)//CW-type Zinc Finger	GO:0007186	G protein-coupled receptor signaling pathway	GO:0003677//GO:0004930//GO:0005524//GO:0008270	DNA binding//G protein-coupled receptor activity//ATP binding//zinc ion binding	GO:0016021	integral component of membrane	--	--	novel_50,osa-miR171f-5p	Q6Z3U3	B3 domain-containing protein Os07g0679700 OS=Oryza sativa subsp. japonica OX=39947 GN=Os07g0679700 PE=2 SV=1	Cluster-10432.16804-0R	B3	B3->B3	3849	1430498015	SPT16329.1	2725	2.9e-305	unnamed protein product [Triticum aestivum]	XM_003562399.4	XM_003562399	1280	0	PREDICTED: Brachypodium distachyon B3 domain-containing protein Os07g0679700 (LOC100828664), mRNA	-	-	-	http://www.genome.jp/dbget-bin/www_bget?ko:-	Q6Z3U3	2645	2.1e-297	B3 domain-containing protein Os07g0679700 OS=Oryza sativa subsp. japonica OX=39947 GN=Os07g0679700 PE=2 SV=1	PF02362//PF00288//PF00001//PF07496	B3 DNA binding domain//GHMP kinases N terminal domain//7 transmembrane receptor (rhodopsin family)//CW-type Zinc Finger	GO:0007186	G protein-coupled receptor signaling pathway	GO:0003677//GO:0004930//GO:0005524//GO:0008270
Cluster-107.0	805	RCV41830.1	hypothetical protein SETIT_9G166000v2 [Setaria italica]	FP092813	Phyllostachys edulis cDNA clone: bphyem212f21, full insert sequence	-	-	Q10GM3	B3 domain-containing protein Os03g0622200 OS=Oryza sativa subsp. japonica OX=39947 GN=Os03g0622200 PE=2 SV=1	PF01607//PF02362	Chitin binding Peritrophin-A domain//B3 DNA binding domain	--	--	GO:0003677//GO:0008061	DNA binding//chitin binding	GO:0005576	extracellular region	--	--	novel_50	Q10GM3	B3 domain-containing protein Os03g0622200 OS=Oryza sativa subsp. japonica OX=39947 GN=Os03g0622200 PE=2 SV=1	Cluster-107.0-0F	B3	B3->B3	805	1433437647	RCV41830.1	611	8.3e-61	hypothetical protein SETIT_9G166000v2 [Setaria italica]	FP092813.1	FP092813	741	0	Phyllostachys edulis cDNA clone: bphyem212f21, full insert sequence	-	-	-	http://www.genome.jp/dbget-bin/www_bget?ko:-	Q10GM3	436	6.2e-42	B3 domain-containing protein Os03g0622200 OS=Oryza sativa subsp. japonica OX=39947 GN=Os03g0622200 PE=2 SV=1	PF01607//PF02362	Chitin binding Peritrophin-A domain//B3 DNA binding domain	--	--	GO:0003677//GO:0008061
Cluster-10432.17549	409	AAY32331.1	ARF1, partial [Phyllostachys praecox]	DQ013802	Phyllostachys praecox ARF1 mRNA, partial cds	-	-	Q2QQX6	Auxin response factor 24 OS=Oryza sativa subsp. japonica OX=39947 GN=ARF24 PE=2 SV=1	PF02362	B3 DNA binding domain	--	--	GO:0003677	DNA binding	--	--	--	--	novel_50	Q2QQX6	Auxin response factor 24 OS=Oryza sativa subsp. japonica OX=39947 GN=ARF24 PE=2 SV=1	Cluster-10432.17549-0R	B3	B3->B3	409	63095201	AAY32331.1	689	3.8e-70	ARF1, partial [Phyllostachys praecox]	DQ013802.1	DQ013802	359	0	Phyllostachys praecox ARF1 mRNA, partial cds	-	-	-	http://www.genome.jp/dbget-bin/www_bget?ko:-	Q2QQX6	623	6.5e-64	Auxin response factor 24 OS=Oryza sativa subsp. japonica OX=39947 GN=ARF24 PE=2 SV=1	PF02362	B3 DNA binding domain	--	--	GO:0003677
Cluster-10432.4222	742	Q10QS9.1	RecName: Full=B3 domain-containing protein Os03g0184500	XM_006649455	PREDICTED: Oryza brachyantha B3 domain-containing protein Os03g0184500 (LOC102714354), transcript variant X1, mRNA	-	-	Q10QS9	B3 domain-containing protein Os03g0184500 OS=Oryza sativa subsp. japonica OX=39947 GN=Os03g0184500 PE=2 SV=1	PF02362	B3 DNA binding domain	--	--	GO:0003677	DNA binding	--	--	--	--	novel_48,osa-miR444a-3p.1,osa-miR529a	Q10QS9	B3 domain-containing protein Os03g0184500 OS=Oryza sativa subsp. japonica OX=39947 GN=Os03g0184500 PE=2 SV=1	Cluster-10432.4222-0F	B3	B3->B3	742	122247450	Q10QS9.1	839	2.8e-87	RecName: Full=B3 domain-containing protein Os03g0184500	XM_006649455.2	XM_006649455	421	0	PREDICTED: Oryza brachyantha B3 domain-containing protein Os03g0184500 (LOC102714354), transcript variant X1, mRNA	-	-	-	http://www.genome.jp/dbget-bin/www_bget?ko:-	Q10QS9	839	1.1e-88	B3 domain-containing protein Os03g0184500 OS=Oryza sativa subsp. japonica OX=39947 GN=Os03g0184500 PE=2 SV=1	PF02362	B3 DNA binding domain	--	--	GO:0003677
Cluster-10432.24456	5684	XP_020165473.1	B3 domain-containing protein Os03g0120900-like [Aegilops tauschii subsp. tauschii]	CP018157	Oryza sativa Indica Group cultivar Shuhui498 chromosome 1 sequence	-	-	Q5JNA1	B3 domain-containing protein Os03g0120900 OS=Oryza sativa subsp. japonica OX=39947 GN=Os01g0723700 PE=2 SV=1	PF03266//PF00005//PF08165//PF08941//PF00664//PF02362//PF00503//PF00448//PF03193//PF07851//PF06414	NTPase//ABC transporter//FerA (NUC095) domain//USP8 interacting//ABC transporter transmembrane region//B3 DNA binding domain//G-protein alpha subunit//SRP54-type protein, GTPase domain//RsgA GTPase//TMPIT-like protein//Zeta toxin	GO:0007186//GO:0006810//GO:0055085//GO:0006614//GO:0016567	G protein-coupled receptor signaling pathway//transport//transmembrane transport//SRP-dependent cotranslational protein targeting to membrane//protein ubiquitination	GO:0061630//GO:0003924//GO:0005524//GO:0016301//GO:0042626//GO:0098519//GO:0016887//GO:0005525//GO:0003677//GO:0031683//GO:0019001	ubiquitin protein ligase activity//GTPase activity//ATP binding//kinase activity//ATPase-coupled transmembrane transporter activity//nucleotide phosphatase activity, acting on free nucleotides//ATPase activity//GTP binding//DNA binding//G-protein beta/gamma-subunit complex binding//guanyl nucleotide binding	GO:0016021	integral component of membrane	--	--	novel_43	Q5JNA1	B3 domain-containing protein Os03g0120900 OS=Oryza sativa subsp. japonica OX=39947 GN=Os01g0723700 PE=2 SV=1	Cluster-10432.24456-1F	B3	B3->B3	5684	1149812829	XP_020165473.1	2304	2.8e-256	B3 domain-containing protein Os03g0120900-like [Aegilops tauschii subsp. tauschii]	CP018157.1	CP018157	1799	0	Oryza sativa Indica Group cultivar Shuhui498 chromosome 1 sequence	-	-	-	http://www.genome.jp/dbget-bin/www_bget?ko:-	Q5JNA1	2262	8e-253	B3 domain-containing protein Os03g0120900 OS=Oryza sativa subsp. japonica OX=39947 GN=Os01g0723700 PE=2 SV=1	PF03266//PF00005//PF08165//PF08941//PF00664//PF02362//PF00503//PF00448//PF03193//PF07851//PF06414	NTPase//ABC transporter//FerA (NUC095) domain//USP8 interacting//ABC transporter transmembrane region//B3 DNA binding domain//G-protein alpha subunit//SRP54-type protein, GTPase domain//RsgA GTPase//TMPIT-like protein//Zeta toxin	GO:0007186//GO:0006810//GO:0055085//GO:0006614//GO:0016567	G protein-coupled receptor signaling pathway//transport//transmembrane transport//SRP-dependent cotranslational protein targeting to membrane//protein ubiquitination	GO:0061630//GO:0003924//GO:0005524//GO:0016301//GO:0042626//GO:0098519//GO:0016887//GO:0005525//GO:0003677//GO:0031683//GO:0019001
Cluster-10432.28034	1812	XP_015690338.1	PREDICTED: B3 domain-containing protein Os03g0120900 [Oryza brachyantha]	FP096459	Phyllostachys edulis cDNA clone: bphylf028l17, full insert sequence	-	-	Q8LMR9	B3 domain-containing protein Os03g0120900 OS=Oryza sativa subsp. japonica OX=39947 GN=Os03g0120900 PE=2 SV=1	PF02362	B3 DNA binding domain	--	--	GO:0003677	DNA binding	--	--	--	--	novel_31,novel_45,novel_10	Q8LMR9	B3 domain-containing protein Os03g0120900 OS=Oryza sativa subsp. japonica OX=39947 GN=Os03g0120900 PE=2 SV=1	Cluster-10432.28034-2F	B3	B3->B3	1812	1002847341	XP_015690338.1	1017	1.6e-107	PREDICTED: B3 domain-containing protein Os03g0120900 [Oryza brachyantha]	FP096459.1	FP096459	1503	0	Phyllostachys edulis cDNA clone: bphylf028l17, full insert sequence	-	-	-	http://www.genome.jp/dbget-bin/www_bget?ko:-	Q8LMR9	997	1.2e-106	B3 domain-containing protein Os03g0120900 OS=Oryza sativa subsp. japonica OX=39947 GN=Os03g0120900 PE=2 SV=1	PF02362	B3 DNA binding domain	--	--	GO:0003677
Cluster-6427.0	1155	AQK43235.1	B3 domain-containing protein [Zea mays]	XM_014895764	PREDICTED: Brachypodium distachyon B3 domain-containing protein Os04g0386900 (LOC100825175), mRNA	-	-	Q7XLP4	B3 domain-containing protein Os04g0386900 OS=Oryza sativa subsp. japonica OX=39947 GN=Os04g0386900 PE=2 SV=3	PF02362	B3 DNA binding domain	--	--	GO:0003677	DNA binding	--	--	--	--	--	--	--	Cluster-6427.0-0R	B3	B3->B3	1155	1142648249	AQK43235.1	417	3.7e-38	B3 domain-containing protein [Zea mays]	XM_014895764.2	XM_014895764	177	5.38e-85	PREDICTED: Brachypodium distachyon B3 domain-containing protein Os04g0386900 (LOC100825175), mRNA	-	-	-	http://www.genome.jp/dbget-bin/www_bget?ko:-	Q7XLP4	402	7.8e-38	B3 domain-containing protein Os04g0386900 OS=Oryza sativa subsp. japonica OX=39947 GN=Os04g0386900 PE=2 SV=3	PF02362	B3 DNA binding domain	--	--	GO:0003677
Cluster-1515.0	1888	BAB89497.1	hypothetical protein [Oryza sativa Japonica Group]	XM_006644582	PREDICTED: Oryza brachyantha B3 domain-containing protein Os01g0723500 (LOC102719906), mRNA	-	-	Q8S2E6	B3 domain-containing protein Os01g0723500 OS=Oryza sativa subsp. japonica OX=39947 GN=Os01g0723500 PE=3 SV=1	PF02362	B3 DNA binding domain	--	--	GO:0003677	DNA binding	--	--	--	--	--	--	--	Cluster-1515.0-0F	B3	B3->B3	1888	20160548	BAB89497.1	1564	6e-171	hypothetical protein [Oryza sativa Japonica Group]	XM_006644582.2	XM_006644582	688	0	PREDICTED: Oryza brachyantha B3 domain-containing protein Os01g0723500 (LOC102719906), mRNA	-	-	-	http://www.genome.jp/dbget-bin/www_bget?ko:-	Q8S2E6	1564	2.3e-172	B3 domain-containing protein Os01g0723500 OS=Oryza sativa subsp. japonica OX=39947 GN=Os01g0723500 PE=3 SV=1	PF02362	B3 DNA binding domain	--	--	GO:0003677
Cluster-10432.23110	802	RLN24973.1	DNA-binding protein RAV1 [Panicum miliaceum]	FP098298	Phyllostachys edulis cDNA clone: bphyem207d01, full insert sequence	K09287	RAV-like factor	Q8RZX9	AP2/ERF and B3 domain-containing protein Os01g0693400 OS=Oryza sativa subsp. japonica OX=39947 GN=Os01g0693400 PE=2 SV=1	PF02362	B3 DNA binding domain	--	--	GO:0003677	DNA binding	--	--	--	--	--	--	--	Cluster-10432.23110-1F	B3	B3->B3	802	1492258645	RLN24973.1	729	1.7e-74	DNA-binding protein RAV1 [Panicum miliaceum]	FP098298.1	FP098298	735	0	Phyllostachys edulis cDNA clone: bphyem207d01, full insert sequence	K09287	RAV	RAV-like factor	http://www.genome.jp/dbget-bin/www_bget?ko:K09287	Q8RZX9	715	2.7e-74	AP2/ERF and B3 domain-containing protein Os01g0693400 OS=Oryza sativa subsp. japonica OX=39947 GN=Os01g0693400 PE=2 SV=1	PF02362	B3 DNA binding domain	--	--	GO:0003677
Cluster-16318.0	1259	XP_024318846.1	LOW QUALITY PROTEIN: B3 domain-containing protein LOC_Os12g40080 [Brachypodium distachyon]	--	--	-	-	Q2QMT6	B3 domain-containing protein LOC_Os12g40080 OS=Oryza sativa subsp. japonica OX=39947 GN=Os12g0591400 PE=3 SV=1	PF03403//PF05970//PF02362	Platelet-activating factor acetylhydrolase, isoform II//PIF1-like helicase//B3 DNA binding domain	GO:0000723//GO:0046486//GO:0006281//GO:0016042	telomere maintenance//glycerolipid metabolic process//DNA repair//lipid catabolic process	GO:0003678//GO:0003677//GO:0003847	DNA helicase activity//DNA binding//1-alkyl-2-acetylglycerophosphocholine esterase activity	GO:0008247//GO:0005657	1-alkyl-2-acetylglycerophosphocholine esterase complex//replication fork	--	--	--	--	--	Cluster-16318.0-2F	B3	B3->B3	1259	1371085820	XP_024318846.1	706	1.2e-71	LOW QUALITY PROTEIN: B3 domain-containing protein LOC_Os12g40080 [Brachypodium distachyon]	--	--	--	--	--	-	-	-	http://www.genome.jp/dbget-bin/www_bget?ko:-	Q2QMT6	677	1.1e-69	B3 domain-containing protein LOC_Os12g40080 OS=Oryza sativa subsp. japonica OX=39947 GN=Os12g0591400 PE=3 SV=1	PF03403//PF05970//PF02362	Platelet-activating factor acetylhydrolase, isoform II//PIF1-like helicase//B3 DNA binding domain	GO:0000723//GO:0046486//GO:0006281//GO:0016042	telomere maintenance//glycerolipid metabolic process//DNA repair//lipid catabolic process	GO:0003678//GO:0003677//GO:0003847
Cluster-24016.4	837	OEL30598.1	AP2/ERF and B3 domain-containing protein [Dichanthelium oligosanthes]	FP100686	Phyllostachys edulis cDNA clone: bphyem201a06, full insert sequence	-	-	Q9AWS0	AP2/ERF and B3 domain-containing protein Os01g0141000 OS=Oryza sativa subsp. japonica OX=39947 GN=Os01g0141000 PE=2 SV=1	PF02362	B3 DNA binding domain	--	--	GO:0003677	DNA binding	--	--	--	--	--	--	--	Cluster-24016.4-1R	B3	B3->B3	837	1070967250	OEL30598.1	801	8e-83	AP2/ERF and B3 domain-containing protein [Dichanthelium oligosanthes]	FP100686.1	FP100686	683	0	Phyllostachys edulis cDNA clone: bphyem201a06, full insert sequence	-	-	-	http://www.genome.jp/dbget-bin/www_bget?ko:-	Q9AWS0	681	2.5e-70	AP2/ERF and B3 domain-containing protein Os01g0141000 OS=Oryza sativa subsp. japonica OX=39947 GN=Os01g0141000 PE=2 SV=1	PF02362	B3 DNA binding domain	--	--	GO:0003677
Cluster-10432.23481	452	XP_020185929.1	AP2/ERF and B3 domain-containing protein Os01g0693400-like [Aegilops tauschii subsp. tauschii]	FP098298	Phyllostachys edulis cDNA clone: bphyem207d01, full insert sequence	K09287	RAV-like factor	Q8RZX9	AP2/ERF and B3 domain-containing protein Os01g0693400 OS=Oryza sativa subsp. japonica OX=39947 GN=Os01g0693400 PE=2 SV=1	PF02362	B3 DNA binding domain	--	--	GO:0003677	DNA binding	--	--	--	--	--	--	--	Cluster-10432.23481-0F	B3	B3->B3	452	1149719973	XP_020185929.1	464	5.1e-44	AP2/ERF and B3 domain-containing protein Os01g0693400-like [Aegilops tauschii subsp. tauschii]	FP098298.1	FP098298	332	1.38e-171	Phyllostachys edulis cDNA clone: bphyem207d01, full insert sequence	K09287	RAV	RAV-like factor	http://www.genome.jp/dbget-bin/www_bget?ko:K09287	Q8RZX9	464	2e-45	AP2/ERF and B3 domain-containing protein Os01g0693400 OS=Oryza sativa subsp. japonica OX=39947 GN=Os01g0693400 PE=2 SV=1	PF02362	B3 DNA binding domain	--	--	GO:0003677
Cluster-10432.23480	691	XP_015622542.1	AP2/ERF and B3 domain-containing protein Os01g0693400 [Oryza sativa Japonica Group]	FP098298	Phyllostachys edulis cDNA clone: bphyem207d01, full insert sequence	K09287	RAV-like factor	Q8RZX9	AP2/ERF and B3 domain-containing protein Os01g0693400 OS=Oryza sativa subsp. japonica OX=39947 GN=Os01g0693400 PE=2 SV=1	PF02362	B3 DNA binding domain	--	--	GO:0003677	DNA binding	--	--	--	--	--	--	--	Cluster-10432.23480-2F	B3	B3->B3	691	1002224346	XP_015622542.1	500	5.2e-48	AP2/ERF and B3 domain-containing protein Os01g0693400 [Oryza sativa Japonica Group]	FP098298.1	FP098298	424	0	Phyllostachys edulis cDNA clone: bphyem207d01, full insert sequence	K09287	RAV	RAV-like factor	http://www.genome.jp/dbget-bin/www_bget?ko:K09287	Q8RZX9	500	2e-49	AP2/ERF and B3 domain-containing protein Os01g0693400 OS=Oryza sativa subsp. japonica OX=39947 GN=Os01g0693400 PE=2 SV=1	PF02362	B3 DNA binding domain	--	--	GO:0003677
Cluster-19919.0	417	RCV19290.1	hypothetical protein SETIT_3G372700v2 [Setaria italica]	XM_002442384	PREDICTED: Sorghum bicolor B3 domain-containing protein Os12g0592300 (LOC8069721), mRNA	-	-	Q2QMT5	B3 domain-containing protein LOC_Os12g40090 OS=Oryza sativa subsp. japonica OX=39947 GN=Os12g0591500 PE=2 SV=1	PF02362//PF03907	B3 DNA binding domain//Spo7-like protein	--	--	GO:0019888//GO:0003677	protein phosphatase regulator activity//DNA binding	--	--	--	--	--	--	--	Cluster-19919.0-0R	B3	B3->B3	417	1433413650	RCV19290.1	543	3.3e-53	hypothetical protein SETIT_3G372700v2 [Setaria italica]	XM_002442384.2	XM_002442384	178	5.12e-86	PREDICTED: Sorghum bicolor B3 domain-containing protein Os12g0592300 (LOC8069721), mRNA	-	-	-	http://www.genome.jp/dbget-bin/www_bget?ko:-	Q2QMT5	520	5.8e-52	B3 domain-containing protein LOC_Os12g40090 OS=Oryza sativa subsp. japonica OX=39947 GN=Os12g0591500 PE=2 SV=1	PF02362//PF03907	B3 DNA binding domain//Spo7-like protein	--	--	GO:0019888//GO:0003677
Cluster-10432.1652	766	OAY72233.1	B3 domain-containing protein [Ananas comosus]	CP018160	Oryza sativa Indica Group cultivar Shuhui498 chromosome 4 sequence	-	-	Q8LMR9	B3 domain-containing protein Os03g0120900 OS=Oryza sativa subsp. japonica OX=39947 GN=Os03g0120900 PE=2 SV=1	PF12300//PF02362	ATP-dependent RNA helicase RhlB//B3 DNA binding domain	--	--	GO:0016817//GO:0003677	hydrolase activity, acting on acid anhydrides//DNA binding	--	--	--	--	--	--	--	Cluster-10432.1652-1F	B3	B3->B3	766	1035948437	OAY72233.1	367	1.5e-32	B3 domain-containing protein [Ananas comosus]	CP018160.1	CP018160	258	3.3e-130	Oryza sativa Indica Group cultivar Shuhui498 chromosome 4 sequence	-	-	-	http://www.genome.jp/dbget-bin/www_bget?ko:-	Q8LMR9	364	1.3e-33	B3 domain-containing protein Os03g0120900 OS=Oryza sativa subsp. japonica OX=39947 GN=Os03g0120900 PE=2 SV=1	PF12300//PF02362	ATP-dependent RNA helicase RhlB//B3 DNA binding domain	--	--	GO:0016817//GO:0003677
Cluster-10432.13411	985	PNT72699.1	hypothetical protein BRADI_2g48057v3 [Brachypodium distachyon]	XM_014898829	PREDICTED: Brachypodium distachyon B3 domain-containing protein LFL1 (LOC104583323), transcript variant X1, mRNA	-	-	A4LBC0	B3 domain-containing protein LFL1 OS=Oryza sativa subsp. japonica OX=39947 GN=LFL1 PE=2 SV=1	PF02362	B3 DNA binding domain	--	--	GO:0003677	DNA binding	--	--	--	--	--	--	--	Cluster-10432.13411-1F	B3	B3->B3	985	1334370854	PNT72699.1	838	4.8e-87	hypothetical protein BRADI_2g48057v3 [Brachypodium distachyon]	XM_014898829.2	XM_014898829	373	0	PREDICTED: Brachypodium distachyon B3 domain-containing protein LFL1 (LOC104583323), transcript variant X1, mRNA	-	-	-	http://www.genome.jp/dbget-bin/www_bget?ko:-	A4LBC0	734	2.1e-76	B3 domain-containing protein LFL1 OS=Oryza sativa subsp. japonica OX=39947 GN=LFL1 PE=2 SV=1	PF02362	B3 DNA binding domain	--	--	GO:0003677
Cluster-10986.0	991	XP_003579476.4	putative B3 domain-containing protein Os04g0676650 [Brachypodium distachyon]	XM_003579428	PREDICTED: Brachypodium distachyon putative B3 domain-containing protein Os04g0676650 (LOC100838539), mRNA	-	-	Q7XKC4	Putative B3 domain-containing protein Os04g0676650 OS=Oryza sativa subsp. japonica OX=39947 GN=Os04g0676650 PE=3 SV=2	PF02362	B3 DNA binding domain	--	--	GO:0003677	DNA binding	--	--	--	--	--	--	--	Cluster-10986.0-2F	B3	B3->B3	991	1371095103	XP_003579476.4	732	9.5e-75	putative B3 domain-containing protein Os04g0676650 [Brachypodium distachyon]	XM_003579428.4	XM_003579428	271	2.56e-137	PREDICTED: Brachypodium distachyon putative B3 domain-containing protein Os04g0676650 (LOC100838539), mRNA	-	-	-	http://www.genome.jp/dbget-bin/www_bget?ko:-	Q7XKC4	728	1e-75	Putative B3 domain-containing protein Os04g0676650 OS=Oryza sativa subsp. japonica OX=39947 GN=Os04g0676650 PE=3 SV=2	PF02362	B3 DNA binding domain	--	--	GO:0003677
Cluster-20994.0	2155	KQJ92192.1	hypothetical protein BRADI_4g42167v3 [Brachypodium distachyon]	XM_003578843	PREDICTED: Brachypodium distachyon B3 domain-containing protein Os11g0156000 (LOC100841176), mRNA	-	-	Q53QI0	B3 domain-containing protein Os11g0156000 OS=Oryza sativa subsp. japonica OX=39947 GN=Os11g0156000 PE=2 SV=1	PF02362	B3 DNA binding domain	--	--	GO:0003677	DNA binding	--	--	--	--	--	--	--	Cluster-20994.0-0R	B3	B3->B3	2155	944056554	KQJ92192.1	1014	4.1e-107	hypothetical protein BRADI_4g42167v3 [Brachypodium distachyon]	XM_003578843.4	XM_003578843	834	0	PREDICTED: Brachypodium distachyon B3 domain-containing protein Os11g0156000 (LOC100841176), mRNA	-	-	-	http://www.genome.jp/dbget-bin/www_bget?ko:-	Q53QI0	872	4.6e-92	B3 domain-containing protein Os11g0156000 OS=Oryza sativa subsp. japonica OX=39947 GN=Os11g0156000 PE=2 SV=1	PF02362	B3 DNA binding domain	--	--	GO:0003677
Cluster-8214.0	530	XP_015698561.1	PREDICTED: LOW QUALITY PROTEIN: B3 domain-containing protein Os12g0592300-like [Oryza brachyantha]	CP018168	Oryza sativa Indica Group cultivar Shuhui498 chromosome 12 sequence	-	-	Q2QMT2	B3 domain-containing protein Os12g0592300 OS=Oryza sativa subsp. japonica OX=39947 GN=Os12g0592300 PE=2 SV=2	PF02362	B3 DNA binding domain	--	--	GO:0003677	DNA binding	--	--	--	--	--	--	--	Cluster-8214.0-0R	B3	B3->B3	530	1002874681	XP_015698561.1	398	2.7e-36	PREDICTED: LOW QUALITY PROTEIN: B3 domain-containing protein Os12g0592300-like [Oryza brachyantha]	CP018168.1	CP018168	147	1.13e-68	Oryza sativa Indica Group cultivar Shuhui498 chromosome 12 sequence	-	-	-	http://www.genome.jp/dbget-bin/www_bget?ko:-	Q2QMT2	386	2.5e-36	B3 domain-containing protein Os12g0592300 OS=Oryza sativa subsp. japonica OX=39947 GN=Os12g0592300 PE=2 SV=2	PF02362	B3 DNA binding domain	--	--	GO:0003677
Cluster-12674.0	1195	PUZ37959.1	hypothetical protein GQ55_9G158500 [Panicum hallii var. hallii]	--	--	-	-	Q851V5	Putative B3 domain-containing protein Os03g0621600 OS=Oryza sativa subsp. japonica OX=39947 GN=Os03g0621600 PE=3 SV=1	PF02298//PF02362	Plastocyanin-like domain//B3 DNA binding domain	GO:0006118	obsolete electron transport	GO:0009055//GO:0003677	electron transfer activity//DNA binding	--	--	--	--	--	--	--	Cluster-12674.0-1F	B3	B3->B3	1195	1382751901	PUZ37959.1	814	3.5e-84	hypothetical protein GQ55_9G158500 [Panicum hallii var. hallii]	--	--	--	--	--	-	-	-	http://www.genome.jp/dbget-bin/www_bget?ko:-	Q851V5	605	2.3e-61	Putative B3 domain-containing protein Os03g0621600 OS=Oryza sativa subsp. japonica OX=39947 GN=Os03g0621600 PE=3 SV=1	PF02298//PF02362	Plastocyanin-like domain//B3 DNA binding domain	GO:0006118	obsolete electron transport	GO:0009055//GO:0003677
Cluster-10432.1876	1663	XP_022681867.1	LOW QUALITY PROTEIN: putative B3 domain-containing protein Os06g0632500 [Setaria italica]	--	--	-	-	Q7XS75	Putative B3 domain-containing protein Os04g0346900 OS=Oryza sativa subsp. japonica OX=39947 GN=Os04g0346900 PE=3 SV=2	PF02362	B3 DNA binding domain	--	--	GO:0003677	DNA binding	--	--	--	--	--	--	--	Cluster-10432.1876-1R	B3	B3->B3	1663	1256514883	XP_022681867.1	677	3.8e-68	LOW QUALITY PROTEIN: putative B3 domain-containing protein Os06g0632500 [Setaria italica]	--	--	--	--	--	-	-	-	http://www.genome.jp/dbget-bin/www_bget?ko:-	Q7XS75	620	5.9e-63	Putative B3 domain-containing protein Os04g0346900 OS=Oryza sativa subsp. japonica OX=39947 GN=Os04g0346900 PE=3 SV=2	PF02362	B3 DNA binding domain	--	--	GO:0003677
Cluster-20994.1	1663	XP_020174894.1	B3 domain-containing protein Os11g0156000-like [Aegilops tauschii subsp. tauschii]	XM_012848400	PREDICTED: Setaria italica B3 domain-containing protein Os11g0156000 (LOC101754437), mRNA	-	-	Q53QI0	B3 domain-containing protein Os11g0156000 OS=Oryza sativa subsp. japonica OX=39947 GN=Os11g0156000 PE=2 SV=1	PF02362	B3 DNA binding domain	--	--	GO:0003677	DNA binding	--	--	--	--	--	--	--	Cluster-20994.1-1R	B3	B3->B3	1663	1149837174	XP_020174894.1	956	1.7e-100	B3 domain-containing protein Os11g0156000-like [Aegilops tauschii subsp. tauschii]	XM_012848400.3	XM_012848400	622	0	PREDICTED: Setaria italica B3 domain-containing protein Os11g0156000 (LOC101754437), mRNA	-	-	-	http://www.genome.jp/dbget-bin/www_bget?ko:-	Q53QI0	865	2.3e-91	B3 domain-containing protein Os11g0156000 OS=Oryza sativa subsp. japonica OX=39947 GN=Os11g0156000 PE=2 SV=1	PF02362	B3 DNA binding domain	--	--	GO:0003677
Cluster-10432.23585	1868	XP_006656453.2	PREDICTED: auxin response factor 19 [Oryza brachyantha]	XM_003563471	PREDICTED: Brachypodium distachyon auxin response factor 19 (LOC100822102), mRNA	-	-	Q0D9R7	Auxin response factor 19 OS=Oryza sativa subsp. japonica OX=39947 GN=ARF19 PE=2 SV=2	PF06507//PF02362//PF13580	Auxin response factor//B3 DNA binding domain//SIS domain	GO:1901135//GO:0009725//GO:0006355	carbohydrate derivative metabolic process//response to hormone//regulation of transcription, DNA-templated	GO:0097367//GO:0003677	carbohydrate derivative binding//DNA binding	GO:0005634	nucleus	--	--	osa-miR444a-3p.2,osa-miR394	Q0D9R7	Auxin response factor 19 OS=Oryza sativa subsp. japonica OX=39947 GN=ARF19 PE=2 SV=2	Cluster-10432.23585-2F	B3-ARF	B3->B3-ARF	1868	1002860279	XP_006656453.2	1697	2.3e-186	PREDICTED: auxin response factor 19 [Oryza brachyantha]	XM_003563471.4	XM_003563471	802	0	PREDICTED: Brachypodium distachyon auxin response factor 19 (LOC100822102), mRNA	-	-	-	http://www.genome.jp/dbget-bin/www_bget?ko:-	Q0D9R7	1681	6.2e-186	Auxin response factor 19 OS=Oryza sativa subsp. japonica OX=39947 GN=ARF19 PE=2 SV=2	PF06507//PF02362//PF13580	Auxin response factor//B3 DNA binding domain//SIS domain	GO:1901135//GO:0009725//GO:0006355	carbohydrate derivative metabolic process//response to hormone//regulation of transcription, DNA-templated	GO:0097367//GO:0003677
Cluster-10432.23583	1913	XP_006656399.1	PREDICTED: auxin response factor 18 [Oryza brachyantha]	XM_006656336	PREDICTED: Oryza brachyantha auxin response factor 18 (LOC102717533), mRNA	-	-	Q653H7	Auxin response factor 18 OS=Oryza sativa subsp. japonica OX=39947 GN=ARF18 PE=2 SV=1	PF06507//PF02362	Auxin response factor//B3 DNA binding domain	GO:0009725//GO:0006355	response to hormone//regulation of transcription, DNA-templated	GO:0003677	DNA binding	GO:0005634	nucleus	--	--	osa-miR408-5p,osa-miR160a-5p,osa-miR444b.2,osa-miR160f-5p,osa-miR160e-5p	Q653H7	Auxin response factor 18 OS=Oryza sativa subsp. japonica OX=39947 GN=ARF18 PE=2 SV=1	Cluster-10432.23583-1F	B3-ARF	B3->B3-ARF	1913	573948184	XP_006656399.1	2296	8.1e-256	PREDICTED: auxin response factor 18 [Oryza brachyantha]	XM_006656336.2	XM_006656336	1044	0	PREDICTED: Oryza brachyantha auxin response factor 18 (LOC102717533), mRNA	-	-	-	http://www.genome.jp/dbget-bin/www_bget?ko:-	Q653H7	2291	1.2e-256	Auxin response factor 18 OS=Oryza sativa subsp. japonica OX=39947 GN=ARF18 PE=2 SV=1	PF06507//PF02362	Auxin response factor//B3 DNA binding domain	GO:0009725//GO:0006355	response to hormone//regulation of transcription, DNA-templated	GO:0003677
Cluster-10432.17483	3147	BAT17133.1	Os12g0479400 [Oryza sativa Japonica Group]	XM_015764927	PREDICTED: Oryza sativa Japonica Group auxin response factor 24-like (LOC4352211), transcript variant X3, mRNA	-	-	Q2QQX6	Auxin response factor 24 OS=Oryza sativa subsp. japonica OX=39947 GN=ARF24 PE=2 SV=1	PF02362//PF06507	B3 DNA binding domain//Auxin response factor	GO:0009725//GO:0006355	response to hormone//regulation of transcription, DNA-templated	GO:0003677	DNA binding	GO:0005634	nucleus	--	--	osa-miR396a-5p	Q2QQX6	Auxin response factor 24 OS=Oryza sativa subsp. japonica OX=39947 GN=ARF24 PE=2 SV=1	Cluster-10432.17483-1F	B3-ARF	B3->B3-ARF	3147	937942221	BAT17133.1	3490	0	Os12g0479400 [Oryza sativa Japonica Group]	XM_015764927.2	XM_015764927	1418	0	PREDICTED: Oryza sativa Japonica Group auxin response factor 24-like (LOC4352211), transcript variant X3, mRNA	-	-	-	http://www.genome.jp/dbget-bin/www_bget?ko:-	Q2QQX6	3490	0	Auxin response factor 24 OS=Oryza sativa subsp. japonica OX=39947 GN=ARF24 PE=2 SV=1	PF02362//PF06507	B3 DNA binding domain//Auxin response factor	GO:0009725//GO:0006355	response to hormone//regulation of transcription, DNA-templated	GO:0003677
Cluster-10432.19170	5155	EEE55155.1	hypothetical protein OsJ_02959 [Oryza sativa Japonica Group]	XM_015792025	PREDICTED: Oryza sativa Japonica Group auxin response factor 2-like (LOC4325895), transcript variant X2, mRNA	K14486	auxin response factor	Q0JKI9	Auxin response factor 2 OS=Oryza sativa subsp. japonica OX=39947 GN=ARF2 PE=2 SV=1	PF06507//PF02362//PF08452	Auxin response factor//B3 DNA binding domain//DNA polymerase family B exonuclease domain, N-terminal	GO:0006355//GO:0009725//GO:0006260	regulation of transcription, DNA-templated//response to hormone//DNA replication	GO:0003887//GO:0003677	DNA-directed DNA polymerase activity//DNA binding	GO:0005634//GO:0042575	nucleus//DNA polymerase complex	--	--	osa-miR394	Q0JKI9	Auxin response factor 2 OS=Oryza sativa subsp. japonica OX=39947 GN=ARF2 PE=2 SV=1	Cluster-10432.19170-1R	B3-ARF	B3->B3-ARF	5155	222619023	EEE55155.1	1486	1.8e-161	hypothetical protein OsJ_02959 [Oryza sativa Japonica Group]	XM_015792025.2	XM_015792025	681	0	PREDICTED: Oryza sativa Japonica Group auxin response factor 2-like (LOC4325895), transcript variant X2, mRNA	K14486	K14486, ARF	auxin response factor	http://www.genome.jp/dbget-bin/www_bget?ko:K14486	Q0JKI9	1486	6.9e-163	Auxin response factor 2 OS=Oryza sativa subsp. japonica OX=39947 GN=ARF2 PE=2 SV=1	PF06507//PF02362//PF08452	Auxin response factor//B3 DNA binding domain//DNA polymerase family B exonuclease domain, N-terminal	GO:0006355//GO:0009725//GO:0006260	regulation of transcription, DNA-templated//response to hormone//DNA replication	GO:0003887//GO:0003677
Cluster-10432.12890	3178	AOT28186.1	ARF2 protein [Phyllostachys edulis]	KU721903	Phyllostachys edulis ARF2 protein (ARF2) mRNA, complete cds	K14486	auxin response factor	Q6YVY0	Auxin response factor 7 OS=Oryza sativa subsp. japonica OX=39947 GN=ARF7 PE=2 SV=1	PF06507//PF02362//PF05946	Auxin response factor//B3 DNA binding domain//Toxin-coregulated pilus subunit TcpA	GO:0006355//GO:0009405//GO:0009725	regulation of transcription, DNA-templated//pathogenesis//response to hormone	GO:0003677	DNA binding	GO:0009289//GO:0005634//GO:0043230	pilus//nucleus//extracellular organelle	--	--	osa-miR319a-3p.2-3p	Q6YVY0	Auxin response factor 7 OS=Oryza sativa subsp. japonica OX=39947 GN=ARF7 PE=2 SV=1	Cluster-10432.12890-0R	B3-ARF	B3->B3-ARF	3178	1072749725	AOT28186.1	3107	0	ARF2 protein [Phyllostachys edulis]	KU721903.1	KU721903	1823	0	Phyllostachys edulis ARF2 protein (ARF2) mRNA, complete cds	K14486	K14486, ARF	auxin response factor	http://www.genome.jp/dbget-bin/www_bget?ko:K14486	Q6YVY0	2935	0	Auxin response factor 7 OS=Oryza sativa subsp. japonica OX=39947 GN=ARF7 PE=2 SV=1	PF06507//PF02362//PF05946	Auxin response factor//B3 DNA binding domain//Toxin-coregulated pilus subunit TcpA	GO:0006355//GO:0009405//GO:0009725	regulation of transcription, DNA-templated//pathogenesis//response to hormone	GO:0003677
Cluster-10432.7579	2767	BAD45924.1	putative auxin response factor [Oryza sativa Japonica Group]	XM_006656315	PREDICTED: Oryza brachyantha auxin response factor 17 (LOC102711985), mRNA	-	-	Q653U3	Auxin response factor 17 OS=Oryza sativa subsp. japonica OX=39947 GN=ARF17 PE=2 SV=1	PF06507//PF02362//PF03153	Auxin response factor//B3 DNA binding domain//Transcription factor IIA, alpha/beta subunit	GO:0006355//GO:0006367//GO:0009725	regulation of transcription, DNA-templated//transcription initiation from RNA polymerase II promoter//response to hormone	GO:0003677	DNA binding	GO:0005634//GO:0005672	nucleus//transcription factor TFIIA complex	--	--	osa-miR172d-5p	Q653U3	Auxin response factor 17 OS=Oryza sativa subsp. japonica OX=39947 GN=ARF17 PE=2 SV=1	Cluster-10432.7579-1R	B3-ARF	B3->B3-ARF	2767	52076912	BAD45924.1	3147	0	putative auxin response factor [Oryza sativa Japonica Group]	XM_006656315.2	XM_006656315	1673	0	PREDICTED: Oryza brachyantha auxin response factor 17 (LOC102711985), mRNA	-	-	-	http://www.genome.jp/dbget-bin/www_bget?ko:-	Q653U3	3147	0	Auxin response factor 17 OS=Oryza sativa subsp. japonica OX=39947 GN=ARF17 PE=2 SV=1	PF06507//PF02362//PF03153	Auxin response factor//B3 DNA binding domain//Transcription factor IIA, alpha/beta subunit	GO:0006355//GO:0006367//GO:0009725	regulation of transcription, DNA-templated//transcription initiation from RNA polymerase II promoter//response to hormone	GO:0003677
Cluster-10432.18680	2622	BAB85920.1	auxin response factor 16, partial [Oryza sativa]	XM_015766948	PREDICTED: Oryza sativa Japonica Group auxin response factor 1-like (LOC4327785), mRNA	-	-	Q5NB85	Auxin response factor 1 OS=Oryza sativa subsp. japonica OX=39947 GN=ARF1 PE=2 SV=1	PF01053//PF02362//PF02089//PF06507//PF00453	Cys/Met metabolism PLP-dependent enzyme//B3 DNA binding domain//Palmitoyl protein thioesterase//Auxin response factor//Ribosomal protein L20	GO:0019346//GO:0006412//GO:0006355//GO:0042254//GO:0009725	transsulfuration//translation//regulation of transcription, DNA-templated//ribosome biogenesis//response to hormone	GO:0003677//GO:0019843//GO:0003735//GO:0098599//GO:0030170	DNA binding//rRNA binding//structural constituent of ribosome//palmitoyl hydrolase activity//pyridoxal phosphate binding	GO:0005634//GO:0005840	nucleus//ribosome	--	--	osa-miR171f-5p	Q5NB85	Auxin response factor 1 OS=Oryza sativa subsp. japonica OX=39947 GN=ARF1 PE=2 SV=1	Cluster-10432.18680-2F	B3-ARF	B3->B3-ARF	2622	19352053	BAB85920.1	3070	0	auxin response factor 16, partial [Oryza sativa]	XM_015766948.2	XM_015766948	1473	0	PREDICTED: Oryza sativa Japonica Group auxin response factor 1-like (LOC4327785), mRNA	-	-	-	http://www.genome.jp/dbget-bin/www_bget?ko:-	Q5NB85	3070	0	Auxin response factor 1 OS=Oryza sativa subsp. japonica OX=39947 GN=ARF1 PE=2 SV=1	PF01053//PF02362//PF02089//PF06507//PF00453	Cys/Met metabolism PLP-dependent enzyme//B3 DNA binding domain//Palmitoyl protein thioesterase//Auxin response factor//Ribosomal protein L20	GO:0019346//GO:0006412//GO:0006355//GO:0042254//GO:0009725	transsulfuration//translation//regulation of transcription, DNA-templated//ribosome biogenesis//response to hormone	GO:0003677//GO:0019843//GO:0003735//GO:0098599//GO:0030170
Cluster-10432.4366	2796	XP_003568111.1	auxin response factor 14 isoform X2 [Brachypodium distachyon]	XM_020319541	PREDICTED: Aegilops tauschii subsp. tauschii auxin response factor 3-like (LOC109760735), mRNA	-	-	Q0DGS1	Auxin response factor 14 OS=Oryza sativa subsp. japonica OX=39947 GN=ARF14 PE=2 SV=2	PF06507//PF02362	Auxin response factor//B3 DNA binding domain	GO:0006355//GO:0009725	regulation of transcription, DNA-templated//response to hormone	GO:0003677	DNA binding	GO:0005634	nucleus	--	--	osa-miR168a-5p,osa-miR156a,osa-miR156l-5p,osa-miR529b,osa-miR156k	Q0DGS1	Auxin response factor 14 OS=Oryza sativa subsp. japonica OX=39947 GN=ARF14 PE=2 SV=2	Cluster-10432.4366-0F	B3-ARF	B3->B3-ARF	2796	357132990	XP_003568111.1	2401	7.9e-268	auxin response factor 14 isoform X2 [Brachypodium distachyon]	XM_020319541.1	XM_020319541	491	0	PREDICTED: Aegilops tauschii subsp. tauschii auxin response factor 3-like (LOC109760735), mRNA	-	-	-	http://www.genome.jp/dbget-bin/www_bget?ko:-	Q0DGS1	2358	2.9e-264	Auxin response factor 14 OS=Oryza sativa subsp. japonica OX=39947 GN=ARF14 PE=2 SV=2	PF06507//PF02362	Auxin response factor//B3 DNA binding domain	GO:0006355//GO:0009725	regulation of transcription, DNA-templated//response to hormone	GO:0003677
Cluster-10432.14968	3975	BAK00026.1	predicted protein [Hordeum vulgare subsp. vulgare]	XM_010238719	PREDICTED: Brachypodium distachyon auxin response factor 25 (LOC100841896), mRNA	-	-	Q2QM84	Auxin response factor 25 OS=Oryza sativa subsp. japonica OX=39947 GN=ARF25 PE=2 SV=1	PF02362//PF06507	B3 DNA binding domain//Auxin response factor	GO:0009725//GO:0006355	response to hormone//regulation of transcription, DNA-templated	GO:0003677	DNA binding	GO:0005634	nucleus	--	--	osa-miR167d-5p,osa-miR167a-5p	Q2QM84	Auxin response factor 25 OS=Oryza sativa subsp. japonica OX=39947 GN=ARF25 PE=2 SV=1	Cluster-10432.14968-2F	B3-ARF	B3->B3-ARF	3975	326517318	BAK00026.1	3591	0	predicted protein [Hordeum vulgare subsp. vulgare]	XM_010238719.3	XM_010238719	1858	0	PREDICTED: Brachypodium distachyon auxin response factor 25 (LOC100841896), mRNA	-	-	-	http://www.genome.jp/dbget-bin/www_bget?ko:-	Q2QM84	3539	0	Auxin response factor 25 OS=Oryza sativa subsp. japonica OX=39947 GN=ARF25 PE=2 SV=1	PF02362//PF06507	B3 DNA binding domain//Auxin response factor	GO:0009725//GO:0006355	response to hormone//regulation of transcription, DNA-templated	GO:0003677
Cluster-10432.15	2496	KQJ85484.1	hypothetical protein BRADI_5g27400v3 [Brachypodium distachyon]	XM_003579496	PREDICTED: Brachypodium distachyon auxin response factor 13 (LOC100836914), transcript variant X2, mRNA	-	-	Q7XSS9	Auxin response factor 13 OS=Oryza sativa subsp. japonica OX=39947 GN=ARF13 PE=2 SV=2	PF06507//PF02362	Auxin response factor//B3 DNA binding domain	GO:0006355//GO:0009725	regulation of transcription, DNA-templated//response to hormone	GO:0003677	DNA binding	GO:0005634	nucleus	--	--	osa-miR164e,osa-miR164c,osa-miR160d-3p,osa-miR160a-3p,osa-miR160c-3p,osa-miR164a,osa-miR164d	Q7XSS9	Auxin response factor 13 OS=Oryza sativa subsp. japonica OX=39947 GN=ARF13 PE=2 SV=2	Cluster-10432.15-1R	B3-ARF	B3->B3-ARF	2496	944049843	KQJ85484.1	1632	1e-178	hypothetical protein BRADI_5g27400v3 [Brachypodium distachyon]	XM_003579496.4	XM_003579496	592	0	PREDICTED: Brachypodium distachyon auxin response factor 13 (LOC100836914), transcript variant X2, mRNA	-	-	-	http://www.genome.jp/dbget-bin/www_bget?ko:-	Q7XSS9	1222	1.4e-132	Auxin response factor 13 OS=Oryza sativa subsp. japonica OX=39947 GN=ARF13 PE=2 SV=2	PF06507//PF02362	Auxin response factor//B3 DNA binding domain	GO:0006355//GO:0009725	regulation of transcription, DNA-templated//response to hormone	GO:0003677
Cluster-10432.11990	4061	KQK11324.1	hypothetical protein BRADI_2g59480v3 [Brachypodium distachyon]	XM_015795467	PREDICTED: Oryza sativa Japonica Group auxin response factor 4-like (LOC4326957), mRNA	-	-	Q5JK20	Auxin response factor 4 OS=Oryza sativa subsp. japonica OX=39947 GN=ARF4 PE=2 SV=1	PF06507//PF02362	Auxin response factor//B3 DNA binding domain	GO:0009725//GO:0006355	response to hormone//regulation of transcription, DNA-templated	GO:0003677	DNA binding	GO:0005634	nucleus	--	--	osa-miR164c,osa-miR160e-5p,osa-miR528-5p,osa-miR160a-5p,osa-miR164a	Q5JK20	Auxin response factor 4 OS=Oryza sativa subsp. japonica OX=39947 GN=ARF4 PE=2 SV=1	Cluster-10432.11990-0R	B3-ARF	B3->B3-ARF	4061	944075840	KQK11324.1	3574	0	hypothetical protein BRADI_2g59480v3 [Brachypodium distachyon]	XM_015795467.2	XM_015795467	1515	0	PREDICTED: Oryza sativa Japonica Group auxin response factor 4-like (LOC4326957), mRNA	-	-	-	http://www.genome.jp/dbget-bin/www_bget?ko:-	Q5JK20	3550	0	Auxin response factor 4 OS=Oryza sativa subsp. japonica OX=39947 GN=ARF4 PE=2 SV=1	PF06507//PF02362	Auxin response factor//B3 DNA binding domain	GO:0009725//GO:0006355	response to hormone//regulation of transcription, DNA-templated	GO:0003677
Cluster-4696.0	3000	EEC73639.1	hypothetical protein OsI_08153 [Oryza sativa Indica Group]	XM_015767266	PREDICTED: Oryza sativa Japonica Group auxin response factor 8-like (LOC4330045), mRNA	-	-	Q6K223	Auxin response factor 8 OS=Oryza sativa subsp. japonica OX=39947 GN=ARF8 PE=2 SV=1	PF02362//PF06507	B3 DNA binding domain//Auxin response factor	GO:0009725//GO:0006355	response to hormone//regulation of transcription, DNA-templated	GO:0003677	DNA binding	GO:0005634	nucleus	--	--	osa-miR160e-5p,osa-miR160a-5p,osa-miR160f-5p	Q6K223	Auxin response factor 8 OS=Oryza sativa subsp. japonica OX=39947 GN=ARF8 PE=2 SV=1	Cluster-4696.0-1F	B3-ARF	B3->B3-ARF	3000	218191212	EEC73639.1	2710	1.2e-303	hypothetical protein OsI_08153 [Oryza sativa Indica Group]	XM_015767266.2	XM_015767266	1266	0	PREDICTED: Oryza sativa Japonica Group auxin response factor 8-like (LOC4330045), mRNA	-	-	-	http://www.genome.jp/dbget-bin/www_bget?ko:-	Q6K223	2690	9.9e-303	Auxin response factor 8 OS=Oryza sativa subsp. japonica OX=39947 GN=ARF8 PE=2 SV=1	PF02362//PF06507	B3 DNA binding domain//Auxin response factor	GO:0009725//GO:0006355	response to hormone//regulation of transcription, DNA-templated	GO:0003677
Cluster-10432.9887	4048	CAE04227.2	OSJNBa0064D20.11 [Oryza sativa Japonica Group]	XM_015781314	PREDICTED: Oryza sativa Japonica Group auxin response factor 9-like (LOC4335934), transcript variant X3, mRNA	K14486	auxin response factor	Q0JCZ4	Auxin response factor 9 OS=Oryza sativa subsp. japonica OX=39947 GN=ARF9 PE=2 SV=1	PF06507//PF02362	Auxin response factor//B3 DNA binding domain	GO:0006355//GO:0009725	regulation of transcription, DNA-templated//response to hormone	GO:0003677	DNA binding	GO:0005634	nucleus	--	--	novel_56,osa-miR444d.3	Q0JCZ4	Auxin response factor 9 OS=Oryza sativa subsp. japonica OX=39947 GN=ARF9 PE=2 SV=1	Cluster-10432.9887-1R	B3-ARF	B3->B3-ARF	4048	38346580	CAE04227.2	2942	0	OSJNBa0064D20.11 [Oryza sativa Japonica Group]	XM_015781314.2	XM_015781314	1293	0	PREDICTED: Oryza sativa Japonica Group auxin response factor 9-like (LOC4335934), transcript variant X3, mRNA	K14486	K14486, ARF	auxin response factor	http://www.genome.jp/dbget-bin/www_bget?ko:K14486	Q0JCZ4	2942	0	Auxin response factor 9 OS=Oryza sativa subsp. japonica OX=39947 GN=ARF9 PE=2 SV=1	PF06507//PF02362	Auxin response factor//B3 DNA binding domain	GO:0006355//GO:0009725	regulation of transcription, DNA-templated//response to hormone	GO:0003677
Cluster-10432.23758	2976	XP_015688452.1	PREDICTED: auxin response factor 5, partial [Oryza brachyantha]	XM_015771563	PREDICTED: Oryza sativa Japonica Group auxin response factor 5 (LOC4328265), transcript variant X1, mRNA	-	-	Q6Z2W3	Auxin response factor 5 OS=Oryza sativa subsp. japonica OX=39947 GN=ARF5 PE=2 SV=2	PF06507//PF18253//PF02362	Auxin response factor//Hsp70-interacting protein N N-terminal domain//B3 DNA binding domain	GO:0009725//GO:0006355	response to hormone//regulation of transcription, DNA-templated	GO:0046983//GO:0003677	protein dimerization activity//DNA binding	GO:0005634	nucleus	--	--	novel_30,osa-miR408-3p,osa-miR159d	Q6Z2W3	Auxin response factor 5 OS=Oryza sativa subsp. japonica OX=39947 GN=ARF5 PE=2 SV=2	Cluster-10432.23758-1F	B3-ARF	B3->B3-ARF	2976	1002840974	XP_015688452.1	1211	8.1e-130	PREDICTED: auxin response factor 5, partial [Oryza brachyantha]	XM_015771563.2	XM_015771563	604	0	PREDICTED: Oryza sativa Japonica Group auxin response factor 5 (LOC4328265), transcript variant X1, mRNA	-	-	-	http://www.genome.jp/dbget-bin/www_bget?ko:-	Q6Z2W3	1210	4e-131	Auxin response factor 5 OS=Oryza sativa subsp. japonica OX=39947 GN=ARF5 PE=2 SV=2	PF06507//PF18253//PF02362	Auxin response factor//Hsp70-interacting protein N N-terminal domain//B3 DNA binding domain	GO:0009725//GO:0006355	response to hormone//regulation of transcription, DNA-templated	GO:0046983//GO:0003677
Cluster-10432.12265	4478	XP_015643020.1	auxin response factor 16 isoform X1 [Oryza sativa Japonica Group]	XM_015787534	PREDICTED: Oryza sativa Japonica Group auxin response factor 16-like (LOC9270361), transcript variant X1, mRNA	-	-	A3B9A0	Auxin response factor 16 OS=Oryza sativa subsp. japonica OX=39947 GN=ARF16 PE=2 SV=1	PF06507//PF02595//PF02362	Auxin response factor//Glycerate kinase family//B3 DNA binding domain	GO:0006544//GO:0031388//GO:0006563//GO:0046486//GO:0006566//GO:0006355//GO:0046487//GO:0009725	glycine metabolic process//organic acid phosphorylation//L-serine metabolic process//glycerolipid metabolic process//threonine metabolic process//regulation of transcription, DNA-templated//glyoxylate metabolic process//response to hormone	GO:0003677//GO:0008887	DNA binding//glycerate kinase activity	GO:0005634	nucleus	--	--	novel_19,osa-miR444a-3p.2	A3B9A0	Auxin response factor 16 OS=Oryza sativa subsp. japonica OX=39947 GN=ARF16 PE=2 SV=1	Cluster-10432.12265-0R	B3-ARF	B3->B3-ARF	4478	1002277361	XP_015643020.1	2250	4.1e-250	auxin response factor 16 isoform X1 [Oryza sativa Japonica Group]	XM_015787534.2	XM_015787534	2384	0	PREDICTED: Oryza sativa Japonica Group auxin response factor 16-like (LOC9270361), transcript variant X1, mRNA	-	-	-	http://www.genome.jp/dbget-bin/www_bget?ko:-	A3B9A0	2250	1.5e-251	Auxin response factor 16 OS=Oryza sativa subsp. japonica OX=39947 GN=ARF16 PE=2 SV=1	PF06507//PF02595//PF02362	Auxin response factor//Glycerate kinase family//B3 DNA binding domain	GO:0006544//GO:0031388//GO:0006563//GO:0046486//GO:0006566//GO:0006355//GO:0046487//GO:0009725	glycine metabolic process//organic acid phosphorylation//L-serine metabolic process//glycerolipid metabolic process//threonine metabolic process//regulation of transcription, DNA-templated//glyoxylate metabolic process//response to hormone	GO:0003677//GO:0008887
Cluster-10432.28663	4445	PAN40689.1	hypothetical protein PAHAL_7G333600 [Panicum hallii]	XM_015781388	PREDICTED: Oryza sativa Japonica Group auxin response factor 12-like (LOC4337363), transcript variant X3, mRNA	-	-	Q258Y5	Auxin response factor 12 OS=Oryza sativa subsp. indica OX=39946 GN=ARF12 PE=3 SV=1	PF06507//PF02362//PF08273//PF13580	Auxin response factor//B3 DNA binding domain//Zinc-binding domain of primase-helicase//SIS domain	GO:0006355//GO:0009725//GO:1901135//GO:0006351//GO:0006269	regulation of transcription, DNA-templated//response to hormone//carbohydrate derivative metabolic process//transcription, DNA-templated//DNA replication, synthesis of RNA primer	GO:0003896//GO:0004386//GO:0003677//GO:0097367//GO:0008270	DNA primase activity//helicase activity//DNA binding//carbohydrate derivative binding//zinc ion binding	GO:0005657//GO:0005634//GO:0005730	replication fork//nucleus//nucleolus	--	--	--	--	--	Cluster-10432.28663-1R	B3-ARF	B3->B3-ARF	4445	1238318056	PAN40689.1	1858	1.2e-204	hypothetical protein PAHAL_7G333600 [Panicum hallii]	XM_015781388.2	XM_015781388	1108	0	PREDICTED: Oryza sativa Japonica Group auxin response factor 12-like (LOC4337363), transcript variant X3, mRNA	-	-	-	http://www.genome.jp/dbget-bin/www_bget?ko:-	Q258Y5	1842	3.1e-204	Auxin response factor 12 OS=Oryza sativa subsp. indica OX=39946 GN=ARF12 PE=3 SV=1	PF06507//PF02362//PF08273//PF13580	Auxin response factor//B3 DNA binding domain//Zinc-binding domain of primase-helicase//SIS domain	GO:0006355//GO:0009725//GO:1901135//GO:0006351//GO:0006269	regulation of transcription, DNA-templated//response to hormone//carbohydrate derivative metabolic process//transcription, DNA-templated//DNA replication, synthesis of RNA primer	GO:0003896//GO:0004386//GO:0003677//GO:0097367//GO:0008270
Cluster-10432.21321	2240	BAF07907.1	Os02g0164900 [Oryza sativa Japonica Group]	XM_003575314	PREDICTED: Brachypodium distachyon auxin response factor 6 (LOC100829021), transcript variant X1, mRNA	-	-	Q6H6V4	Auxin response factor 6 OS=Oryza sativa subsp. japonica OX=39947 GN=ARF6 PE=1 SV=1	PF02362//PF06507//PF00751	B3 DNA binding domain//Auxin response factor//DM DNA binding domain	GO:0006355//GO:0009725	regulation of transcription, DNA-templated//response to hormone	GO:0003677//GO:0043565	DNA binding//sequence-specific DNA binding	GO:0005634	nucleus	--	--	--	--	--	Cluster-10432.21321-1R	B3-ARF	B3->B3-ARF	2240	113535524	BAF07907.1	2372	1.5e-264	Os02g0164900 [Oryza sativa Japonica Group]	XM_003575314.4	XM_003575314	1085	0	PREDICTED: Brachypodium distachyon auxin response factor 6 (LOC100829021), transcript variant X1, mRNA	-	-	-	http://www.genome.jp/dbget-bin/www_bget?ko:-	Q6H6V4	2372	5.5e-266	Auxin response factor 6 OS=Oryza sativa subsp. japonica OX=39947 GN=ARF6 PE=1 SV=1	PF02362//PF06507//PF00751	B3 DNA binding domain//Auxin response factor//DM DNA binding domain	GO:0006355//GO:0009725	regulation of transcription, DNA-templated//response to hormone	GO:0003677//GO:0043565
Cluster-4471.0	1576	BAS91490.1	Os04g0664400, partial [Oryza sativa Japonica Group]	XM_003579390	PREDICTED: Brachypodium distachyon auxin response factor 11 (LOC100824752), transcript variant X1, mRNA	K14486	auxin response factor	Q8S983	Auxin response factor 11 OS=Oryza sativa subsp. japonica OX=39947 GN=ARF11 PE=2 SV=1	PF02362//PF06507	B3 DNA binding domain//Auxin response factor	GO:0006355//GO:0009725	regulation of transcription, DNA-templated//response to hormone	GO:0003677	DNA binding	GO:0005634	nucleus	--	--	--	--	--	Cluster-4471.0-2R	B3-ARF	B3->B3-ARF	1576	937916571	BAS91490.1	1657	8.3e-182	Os04g0664400, partial [Oryza sativa Japonica Group]	XM_003579390.4	XM_003579390	793	0	PREDICTED: Brachypodium distachyon auxin response factor 11 (LOC100824752), transcript variant X1, mRNA	K14486	K14486, ARF	auxin response factor	http://www.genome.jp/dbget-bin/www_bget?ko:K14486	Q8S983	1657	3.1e-183	Auxin response factor 11 OS=Oryza sativa subsp. japonica OX=39947 GN=ARF11 PE=2 SV=1	PF02362//PF06507	B3 DNA binding domain//Auxin response factor	GO:0006355//GO:0009725	regulation of transcription, DNA-templated//response to hormone	GO:0003677
Cluster-8828.0	460	BAD53792.1	putative auxin response factor 7a [Oryza sativa Japonica Group]	XM_015771563	PREDICTED: Oryza sativa Japonica Group auxin response factor 5 (LOC4328265), transcript variant X1, mRNA	-	-	Q0D9R7	Auxin response factor 19 OS=Oryza sativa subsp. japonica OX=39947 GN=ARF19 PE=2 SV=2	PF06507//PF02362	Auxin response factor//B3 DNA binding domain	GO:0006355//GO:0009725	regulation of transcription, DNA-templated//response to hormone	GO:0003677	DNA binding	GO:0005634	nucleus	--	--	--	--	--	Cluster-8828.0-1F	B3-ARF	B3->B3-ARF	460	53792756	BAD53792.1	702	1.3e-71	putative auxin response factor 7a [Oryza sativa Japonica Group]	XM_015771563.2	XM_015771563	352	0	PREDICTED: Oryza sativa Japonica Group auxin response factor 5 (LOC4328265), transcript variant X1, mRNA	-	-	-	http://www.genome.jp/dbget-bin/www_bget?ko:-	Q0D9R7	702	5e-73	Auxin response factor 19 OS=Oryza sativa subsp. japonica OX=39947 GN=ARF19 PE=2 SV=2	PF06507//PF02362	Auxin response factor//B3 DNA binding domain	GO:0006355//GO:0009725	regulation of transcription, DNA-templated//response to hormone	GO:0003677
Cluster-10432.12877	3038	AOT28201.1	ARF protein [Phyllostachys edulis]	KU721918	Phyllostachys edulis ARF protein (ARF1) mRNA, complete cds	K14486	auxin response factor	Q8S985	Auxin response factor 15 OS=Oryza sativa subsp. japonica OX=39947 GN=ARF15 PE=2 SV=1	PF06507//PF02362	Auxin response factor//B3 DNA binding domain	GO:0009725//GO:0006355	response to hormone//regulation of transcription, DNA-templated	GO:0003677	DNA binding	GO:0005634	nucleus	--	--	--	--	--	Cluster-10432.12877-1R	B3-ARF	B3->B3-ARF	3038	1072749755	AOT28201.1	3332	0	ARF protein [Phyllostachys edulis]	KU721918.1	KU721918	1995	0	Phyllostachys edulis ARF protein (ARF1) mRNA, complete cds	K14486	K14486, ARF	auxin response factor	http://www.genome.jp/dbget-bin/www_bget?ko:K14486	Q8S985	2964	0	Auxin response factor 15 OS=Oryza sativa subsp. japonica OX=39947 GN=ARF15 PE=2 SV=1	PF06507//PF02362	Auxin response factor//B3 DNA binding domain	GO:0009725//GO:0006355	response to hormone//regulation of transcription, DNA-templated	GO:0003677
Cluster-7082.0	2188	XP_015693740.1	PREDICTED: barley B recombinant-like protein D [Oryza brachyantha]	XM_025955739	PREDICTED: Panicum hallii barley B recombinant-like protein D (LOC112889221), transcript variant X3, mRNA	-	-	Q5VSA8	Barley B recombinant-like protein D OS=Oryza sativa subsp. japonica OX=39947 GN=Os06g0130600 PE=2 SV=1	PF10596	U6-snRNA interacting domain of PrP8	--	--	GO:0017070	U6 snRNA binding	--	--	--	--	osa-miR5083,novel_71	Q5VSA8	Barley B recombinant-like protein D OS=Oryza sativa subsp. japonica OX=39947 GN=Os06g0130600 PE=2 SV=1	Cluster-7082.0-1F	BBR-BPC	BBR-BPC	2188	1002858820	XP_015693740.1	1632	9.1e-179	PREDICTED: barley B recombinant-like protein D [Oryza brachyantha]	XM_025955739.1	XM_025955739	736	0	PREDICTED: Panicum hallii barley B recombinant-like protein D (LOC112889221), transcript variant X3, mRNA	-	-	-	http://www.genome.jp/dbget-bin/www_bget?ko:-	Q5VSA8	1625	2.2e-179	Barley B recombinant-like protein D OS=Oryza sativa subsp. japonica OX=39947 GN=Os06g0130600 PE=2 SV=1	PF10596	U6-snRNA interacting domain of PrP8	--	--	GO:0017070
Cluster-10432.7676	1968	XP_020165863.1	protein Barley B recombinant [Aegilops tauschii subsp. tauschii]	FP098331	Phyllostachys edulis cDNA clone: bphylf058a01, full insert sequence	-	-	Q8GUC3	Protein Barley B recombinant OS=Hordeum vulgare OX=4513 GN=BBR PE=1 SV=1	--	--	--	--	--	--	--	--	--	--	osa-miR167d-3p	Q8GUC3	Protein Barley B recombinant OS=Hordeum vulgare OX=4513 GN=BBR PE=1 SV=1	Cluster-10432.7676-1R	BBR-BPC	BBR-BPC	1968	1149813697	XP_020165863.1	996	4.6e-105	protein Barley B recombinant [Aegilops tauschii subsp. tauschii]	FP098331.1	FP098331	1328	0	Phyllostachys edulis cDNA clone: bphylf058a01, full insert sequence	-	-	-	http://www.genome.jp/dbget-bin/www_bget?ko:-	Q8GUC3	969	2.4e-103	Protein Barley B recombinant OS=Hordeum vulgare OX=4513 GN=BBR PE=1 SV=1	--	--	--	--	--
Cluster-8779.1	1614	XP_010933934.1	barley B recombinant-like protein D [Elaeis guineensis]	XM_002437709	PREDICTED: Sorghum bicolor barley B recombinant-like protein D (LOC8069061), mRNA	-	-	Q5VSA8	Barley B recombinant-like protein D OS=Oryza sativa subsp. japonica OX=39947 GN=Os06g0130600 PE=2 SV=1	--	--	--	--	--	--	--	--	--	--	--	--	--	Cluster-8779.1-1F	BBR-BPC	BBR-BPC	1614	743828704	XP_010933934.1	1046	6e-111	barley B recombinant-like protein D [Elaeis guineensis]	XM_002437709.2	XM_002437709	116	6.16e-51	PREDICTED: Sorghum bicolor barley B recombinant-like protein D (LOC8069061), mRNA	-	-	-	http://www.genome.jp/dbget-bin/www_bget?ko:-	Q5VSA8	817	8.2e-86	Barley B recombinant-like protein D OS=Oryza sativa subsp. japonica OX=39947 GN=Os06g0130600 PE=2 SV=1	--	--	--	--	--
Cluster-11825.1	2047	XP_003573748.1	barley B recombinant-like protein A [Brachypodium distachyon]	XM_003573700	PREDICTED: Brachypodium distachyon barley B recombinant-like protein A (LOC100846221), mRNA	-	-	P0DH89	Barley B recombinant-like protein B OS=Oryza sativa subsp. japonica OX=39947 GN=Os10g0115200 PE=2 SV=1	--	--	--	--	--	--	--	--	--	--	--	--	--	Cluster-11825.1-1R	BBR-BPC	BBR-BPC	2047	357145737	XP_003573748.1	929	2.8e-97	barley B recombinant-like protein A [Brachypodium distachyon]	XM_003573700.4	XM_003573700	606	0	PREDICTED: Brachypodium distachyon barley B recombinant-like protein A (LOC100846221), mRNA	-	-	-	http://www.genome.jp/dbget-bin/www_bget?ko:-	P0DH89	842	1.3e-88	Barley B recombinant-like protein B OS=Oryza sativa subsp. japonica OX=39947 GN=Os10g0115200 PE=2 SV=1	--	--	--	--	--
Cluster-10432.10837	4967	XP_021309781.1	uncharacterized WD repeat-containing protein C2A9.03 isoform X2 [Sorghum bicolor]	XM_021454111	PREDICTED: Sorghum bicolor uncharacterized WD repeat-containing protein C2A9.03 (LOC8063495), transcript variant X9, mRNA	-	-	O80831	Beta-amylase 7 OS=Arabidopsis thaliana OX=3702 GN=BAM7 PE=1 SV=2	PF15234//PF00400//PF03088//PF01373	Linker for activation of T-cells//WD domain, G-beta repeat//Strictosidine synthase//Glycosyl hydrolase family 14	GO:0005982//GO:0016114//GO:0007165//GO:0005985//GO:0000272//GO:0042432//GO:0009058	starch metabolic process//terpenoid biosynthetic process//signal transduction//sucrose metabolic process//polysaccharide catabolic process//indole biosynthetic process//biosynthetic process	GO:0016161//GO:0005515//GO:0016844	beta-amylase activity//protein binding//strictosidine synthase activity	GO:0016020	membrane	--	--	novel_43	O80831	Beta-amylase 7 OS=Arabidopsis thaliana OX=3702 GN=BAM7 PE=1 SV=2	Cluster-10432.10837-2F	BES1	BES1	4967	1205935983	XP_021309781.1	1347	2.3e-145	uncharacterized WD repeat-containing protein C2A9.03 isoform X2 [Sorghum bicolor]	XM_021454111.1	XM_021454111	463	0	PREDICTED: Sorghum bicolor uncharacterized WD repeat-containing protein C2A9.03 (LOC8063495), transcript variant X9, mRNA	-	-	-	http://www.genome.jp/dbget-bin/www_bget?ko:-	O80831	561	1.2e-55	Beta-amylase 7 OS=Arabidopsis thaliana OX=3702 GN=BAM7 PE=1 SV=2	PF15234//PF00400//PF03088//PF01373	Linker for activation of T-cells//WD domain, G-beta repeat//Strictosidine synthase//Glycosyl hydrolase family 14	GO:0005982//GO:0016114//GO:0007165//GO:0005985//GO:0000272//GO:0042432//GO:0009058	starch metabolic process//terpenoid biosynthetic process//signal transduction//sucrose metabolic process//polysaccharide catabolic process//indole biosynthetic process//biosynthetic process	GO:0016161//GO:0005515//GO:0016844
Cluster-10432.22981	2447	XP_020188462.1	protein BZR1 homolog 2 [Aegilops tauschii subsp. tauschii]	XM_006643820	PREDICTED: Oryza brachyantha protein BZR1 homolog 2 (LOC102706416), mRNA	-	-	Q0JPT4	Protein BZR1 homolog 2 OS=Oryza sativa subsp. japonica OX=39947 GN=BZR2 PE=1 SV=1	PF00758//PF03284	Erythropoietin/thrombopoietin//Phenazine biosynthesis protein A/B	GO:0017000//GO:0007165	antibiotic biosynthetic process//signal transduction	GO:0005179	hormone activity	GO:0005576	extracellular region	--	--	novel_10	Q0JPT4	Protein BZR1 homolog 2 OS=Oryza sativa subsp. japonica OX=39947 GN=BZR2 PE=1 SV=1	Cluster-10432.22981-1F/Cluster-10432.22981-2F	BES1	BES1	2447	1149847073	XP_020188462.1	1062	1.3e-112	protein BZR1 homolog 2 [Aegilops tauschii subsp. tauschii]	XM_006643820.2	XM_006643820	553	0	PREDICTED: Oryza brachyantha protein BZR1 homolog 2 (LOC102706416), mRNA	-	-	-	http://www.genome.jp/dbget-bin/www_bget?ko:-	Q0JPT4	1024	1.2e-109	Protein BZR1 homolog 2 OS=Oryza sativa subsp. japonica OX=39947 GN=BZR2 PE=1 SV=1	PF00758//PF03284	Erythropoietin/thrombopoietin//Phenazine biosynthesis protein A/B	GO:0017000//GO:0007165	antibiotic biosynthetic process//signal transduction	GO:0005179
Cluster-10432.11410	1720	EEC80795.1	hypothetical protein OsI_23332 [Oryza sativa Indica Group]	XM_003563726	PREDICTED: Brachypodium distachyon protein BZR1 homolog 3 (LOC100823855), mRNA	-	-	Q5Z9E5	Protein BZR1 homolog 3 OS=Oryza sativa subsp. japonica OX=39947 GN=BZR3 PE=1 SV=1	--	--	--	--	--	--	--	--	--	--	--	--	--	Cluster-10432.11410-0F	BES1	BES1	1720	218198368	EEC80795.1	1268	1.2e-136	hypothetical protein OsI_23332 [Oryza sativa Indica Group]	XM_003563726.4	XM_003563726	904	0	PREDICTED: Brachypodium distachyon protein BZR1 homolog 3 (LOC100823855), mRNA	-	-	-	http://www.genome.jp/dbget-bin/www_bget?ko:-	Q5Z9E5	1265	9.8e-138	Protein BZR1 homolog 3 OS=Oryza sativa subsp. japonica OX=39947 GN=BZR3 PE=1 SV=1	--	--	--	--	--
Cluster-10432.11409	1382	BAJ91390.1	predicted protein [Hordeum vulgare subsp. vulgare]	EU962636	Zea mays clone 244325 brassinazole-resistant 1 protein mRNA, complete cds	-	-	Q6EUF1	Protein BZR1 homolog 4 OS=Oryza sativa subsp. japonica OX=39947 GN=BZR4 PE=3 SV=2	--	--	--	--	--	--	--	--	--	--	--	--	--	Cluster-10432.11409-0F	BES1	BES1	1382	326506698	BAJ91390.1	787	5.5e-81	predicted protein [Hordeum vulgare subsp. vulgare]	EU962636.1	EU962636	284	2.14e-144	Zea mays clone 244325 brassinazole-resistant 1 protein mRNA, complete cds	-	-	-	http://www.genome.jp/dbget-bin/www_bget?ko:-	Q6EUF1	693	1.7e-71	Protein BZR1 homolog 4 OS=Oryza sativa subsp. japonica OX=39947 GN=BZR4 PE=3 SV=2	--	--	--	--	--
Cluster-10432.28504	693	PKA59914.1	BES1/BZR1 like protein 2 [Apostasia shenzhenica]	--	--	K14503	brassinosteroid resistant 1/2	Q7XI96	Protein BZR1 homolog 1 OS=Oryza sativa subsp. japonica OX=39947 GN=BZR1 PE=1 SV=1	--	--	--	--	--	--	--	--	--	--	--	--	--	Cluster-10432.28504-2R	BES1	BES1	693	1293595948	PKA59914.1	234	3.7e-17	BES1/BZR1 like protein 2 [Apostasia shenzhenica]	--	--	--	--	--	K14503	BZR1_2	brassinosteroid resistant 1/2	http://www.genome.jp/dbget-bin/www_bget?ko:K14503	Q7XI96	214	2.9e-16	Protein BZR1 homolog 1 OS=Oryza sativa subsp. japonica OX=39947 GN=BZR1 PE=1 SV=1	--	--	--	--	--
Cluster-10432.12840	1422	XP_015645123.1	protein BZR1 homolog 1 [Oryza sativa Japonica Group]	AK456556	Triticum aestivum mRNA, clone: tplb0013b01, cultivar Chinese Spring	K14503	brassinosteroid resistant 1/2	Q7XI96	Protein BZR1 homolog 1 OS=Oryza sativa subsp. japonica OX=39947 GN=BZR1 PE=1 SV=1	--	--	--	--	--	--	--	--	--	--	--	--	--	Cluster-10432.12840-0F	BES1	BES1	1422	1002281667	XP_015645123.1	1083	2.7e-115	protein BZR1 homolog 1 [Oryza sativa Japonica Group]	AK456556.1	AK456556	692	0	Triticum aestivum mRNA, clone: tplb0013b01, cultivar Chinese Spring	K14503	BZR1_2	brassinosteroid resistant 1/2	http://www.genome.jp/dbget-bin/www_bget?ko:K14503	Q7XI96	1083	1e-116	Protein BZR1 homolog 1 OS=Oryza sativa subsp. japonica OX=39947 GN=BZR1 PE=1 SV=1	--	--	--	--	--
Cluster-10432.22982	1595	RLN11506.1	hypothetical protein C2845_PM09G15720 [Panicum miliaceum]	CP018162	Oryza sativa Indica Group cultivar Shuhui498 chromosome 6 sequence	-	-	Q5Z9E5	Protein BZR1 homolog 3 OS=Oryza sativa subsp. japonica OX=39947 GN=BZR3 PE=1 SV=1	--	--	--	--	--	--	--	--	--	--	--	--	--	Cluster-10432.22982-0F	BES1	BES1	1595	1492244123	RLN11506.1	277	8.8e-22	hypothetical protein C2845_PM09G15720 [Panicum miliaceum]	CP018162.1	CP018162	203	2.64e-99	Oryza sativa Indica Group cultivar Shuhui498 chromosome 6 sequence	-	-	-	http://www.genome.jp/dbget-bin/www_bget?ko:-	Q5Z9E5	276	4.4e-23	Protein BZR1 homolog 3 OS=Oryza sativa subsp. japonica OX=39947 GN=BZR3 PE=1 SV=1	--	--	--	--	--
Cluster-26115.0	931	XP_006649478.1	PREDICTED: transcription factor ILI3 [Oryza brachyantha]	FP101276	Phyllostachys edulis cDNA clone: bphylf037m11, full insert sequence	-	-	A2XD15	Transcription factor ILI3 OS=Oryza sativa subsp. indica OX=39946 GN=ILI3 PE=3 SV=1	PF01166//PF10143//PF00010//PF01044	TSC-22/dip/bun family//2,3-bisphosphoglycerate-independent phosphoglycerate mutase//Helix-loop-helix DNA-binding domain//Vinculin family	GO:0006355//GO:0007155//GO:0006007	regulation of transcription, DNA-templated//cell adhesion//glucose catabolic process	GO:0046983//GO:0003700//GO:0051015//GO:0003824//GO:0046537	protein dimerization activity//DNA-binding transcription factor activity//actin filament binding//catalytic activity//2,3-bisphosphoglycerate-independent phosphoglycerate mutase activity	GO:0005667	transcription regulator complex	--	--	osa-miR827	A2XD15	Transcription factor ILI3 OS=Oryza sativa subsp. indica OX=39946 GN=ILI3 PE=3 SV=1	Cluster-26115.0-0R	bHLH	bHLH	931	573923811	XP_006649478.1	309	1e-25	PREDICTED: transcription factor ILI3 [Oryza brachyantha]	FP101276.1	FP101276	797	0	Phyllostachys edulis cDNA clone: bphylf037m11, full insert sequence	-	-	-	http://www.genome.jp/dbget-bin/www_bget?ko:-	A2XD15	305	1.1e-26	Transcription factor ILI3 OS=Oryza sativa subsp. indica OX=39946 GN=ILI3 PE=3 SV=1	PF01166//PF10143//PF00010//PF01044	TSC-22/dip/bun family//2,3-bisphosphoglycerate-independent phosphoglycerate mutase//Helix-loop-helix DNA-binding domain//Vinculin family	GO:0006355//GO:0007155//GO:0006007	regulation of transcription, DNA-templated//cell adhesion//glucose catabolic process	GO:0046983//GO:0003700//GO:0051015//GO:0003824//GO:0046537
Cluster-10432.26250	1997	RLM69481.1	transcription factor bHLH62-like [Panicum miliaceum]	XM_012847995	PREDICTED: Setaria italica transcription factor bHLH62 (LOC101753209), mRNA	-	-	Q9FJL4	Transcription factor bHLH78 OS=Arabidopsis thaliana OX=3702 GN=BHLH78 PE=1 SV=1	PF00010	Helix-loop-helix DNA-binding domain	--	--	GO:0046983	protein dimerization activity	--	--	--	--	osa-miR535-5p,osa-miR444b.2,osa-miR444f,osa-miR171e-5p	Q9FJL4	Transcription factor bHLH78 OS=Arabidopsis thaliana OX=3702 GN=BHLH78 PE=1 SV=1	Cluster-10432.26250-1F	bHLH	bHLH	1997	1492200202	RLM69481.1	1136	2.7e-121	transcription factor bHLH62-like [Panicum miliaceum]	XM_012847995.3	XM_012847995	382	0	PREDICTED: Setaria italica transcription factor bHLH62 (LOC101753209), mRNA	-	-	-	http://www.genome.jp/dbget-bin/www_bget?ko:-	Q9FJL4	475	4.6e-46	Transcription factor bHLH78 OS=Arabidopsis thaliana OX=3702 GN=BHLH78 PE=1 SV=1	PF00010	Helix-loop-helix DNA-binding domain	--	--	GO:0046983
Cluster-970.0	619	RLN16568.1	uncharacterized protein C2845_PM02G38680 [Panicum miliaceum]	XM_010241053	PREDICTED: Brachypodium distachyon uncharacterized LOC104585091 (LOC104585091), mRNA	-	-	Q84RD0	Transcription factor bHLH53 OS=Arabidopsis thaliana OX=3702 GN=BHLH53 PE=2 SV=1	PF00010	Helix-loop-helix DNA-binding domain	--	--	GO:0046983	protein dimerization activity	--	--	--	--	osa-miR530-5p	Q84RD0	Transcription factor bHLH53 OS=Arabidopsis thaliana OX=3702 GN=BHLH53 PE=2 SV=1	Cluster-970.0-2F	bHLH	bHLH	619	1492249792	RLN16568.1	454	1e-42	uncharacterized protein C2845_PM02G38680 [Panicum miliaceum]	XM_010241053.2	XM_010241053	211	3.53e-104	PREDICTED: Brachypodium distachyon uncharacterized LOC104585091 (LOC104585091), mRNA	-	-	-	http://www.genome.jp/dbget-bin/www_bget?ko:-	Q84RD0	240	2.5e-19	Transcription factor bHLH53 OS=Arabidopsis thaliana OX=3702 GN=BHLH53 PE=2 SV=1	PF00010	Helix-loop-helix DNA-binding domain	--	--	GO:0046983
Cluster-10432.6071	2215	XP_014660002.1	transcription factor UNE10 isoform X2 [Setaria italica]	MH665389	Triticum aestivum bHLH-type transcription factor 1-D mRNA, complete cds	-	-	Q8GZ38	Transcription factor UNE10 OS=Arabidopsis thaliana OX=3702 GN=UNE10 PE=2 SV=1	PF00010//PF14942	Helix-loop-helix DNA-binding domain//Organelle biogenesis, Muted-like protein	--	--	GO:0046983	protein dimerization activity	GO:0030133//GO:0031083	transport vesicle//BLOC-1 complex	--	--	osa-miR530-5p	Q8GZ38	Transcription factor UNE10 OS=Arabidopsis thaliana OX=3702 GN=UNE10 PE=2 SV=1	Cluster-10432.6071-1F	bHLH	bHLH	2215	955724782	XP_014660002.1	793	1.8e-81	transcription factor UNE10 isoform X2 [Setaria italica]	MH665389.1	MH665389	354	0	Triticum aestivum bHLH-type transcription factor 1-D mRNA, complete cds	-	-	-	http://www.genome.jp/dbget-bin/www_bget?ko:-	Q8GZ38	246	1.8e-19	Transcription factor UNE10 OS=Arabidopsis thaliana OX=3702 GN=UNE10 PE=2 SV=1	PF00010//PF14942	Helix-loop-helix DNA-binding domain//Organelle biogenesis, Muted-like protein	--	--	GO:0046983
Cluster-10432.19906	2331	EEC84750.1	hypothetical protein OsI_31749 [Oryza sativa Indica Group]	FP097196	Phyllostachys edulis cDNA clone: bphylf049e04, full insert sequence	-	-	Q9CAA4	Transcription factor BIM2 OS=Arabidopsis thaliana OX=3702 GN=BIM2 PE=1 SV=1	PF00010	Helix-loop-helix DNA-binding domain	--	--	GO:0046983	protein dimerization activity	--	--	--	--	osa-miR529a	Q9CAA4	Transcription factor BIM2 OS=Arabidopsis thaliana OX=3702 GN=BIM2 PE=1 SV=1	Cluster-10432.19906-0F	bHLH	bHLH	2331	218202323	EEC84750.1	1455	3.3e-158	hypothetical protein OsI_31749 [Oryza sativa Indica Group]	FP097196.1	FP097196	1137	0	Phyllostachys edulis cDNA clone: bphylf049e04, full insert sequence	-	-	-	http://www.genome.jp/dbget-bin/www_bget?ko:-	Q9CAA4	405	7e-38	Transcription factor BIM2 OS=Arabidopsis thaliana OX=3702 GN=BIM2 PE=1 SV=1	PF00010	Helix-loop-helix DNA-binding domain	--	--	GO:0046983
Cluster-10432.16981	2710	XP_006643964.1	PREDICTED: transcription factor bHLH13 [Oryza brachyantha]	FP095259	Phyllostachys edulis cDNA clone: bphyem203o24, full insert sequence	-	-	A0A3Q7ELQ2	Transcription factor MTB1 OS=Solanum lycopersicum OX=4081 GN=MTB1 PE=1 SV=1	PF00010	Helix-loop-helix DNA-binding domain	--	--	GO:0046983	protein dimerization activity	--	--	--	--	osa-miR529a	A0A3Q7ELQ2	Transcription factor MTB1 OS=Solanum lycopersicum OX=4081 GN=MTB1 PE=1 SV=1	Cluster-10432.16981-1F	bHLH	bHLH	2710	573912513	XP_006643964.1	2698	2.8e-302	PREDICTED: transcription factor bHLH13 [Oryza brachyantha]	FP095259.1	FP095259	2249	0	Phyllostachys edulis cDNA clone: bphyem203o24, full insert sequence	-	-	-	http://www.genome.jp/dbget-bin/www_bget?ko:-	A0A3Q7ELQ2	685	2.8e-70	Transcription factor MTB1 OS=Solanum lycopersicum OX=4081 GN=MTB1 PE=1 SV=1	PF00010	Helix-loop-helix DNA-binding domain	--	--	GO:0046983
Cluster-22359.1	2082	XP_003581118.1	transcription factor bHLH78 isoform X2 [Brachypodium distachyon]	XM_003581070	PREDICTED: Brachypodium distachyon transcription factor bHLH78 (LOC100833546), transcript variant X2, mRNA	-	-	Q9SRT2	Transcription factor bHLH62 OS=Arabidopsis thaliana OX=3702 GN=BHLH62 PE=2 SV=1	PF05365//PF00010	Ubiquinol-cytochrome C reductase, UQCRX/QCR9 like//Helix-loop-helix DNA-binding domain	GO:0006122	mitochondrial electron transport, ubiquinol to cytochrome c	GO:0046983	protein dimerization activity	GO:0005743//GO:0005750	mitochondrial inner membrane//mitochondrial respiratory chain complex III	--	--	osa-miR528-5p,osa-miR396e-5p	Q9SRT2	Transcription factor bHLH62 OS=Arabidopsis thaliana OX=3702 GN=BHLH62 PE=2 SV=1	Cluster-22359.1-2F	bHLH	bHLH	2082	357167346	XP_003581118.1	677	4.7e-68	transcription factor bHLH78 isoform X2 [Brachypodium distachyon]	XM_003581070.4	XM_003581070	336	4.03e-173	PREDICTED: Brachypodium distachyon transcription factor bHLH78 (LOC100833546), transcript variant X2, mRNA	-	-	-	http://www.genome.jp/dbget-bin/www_bget?ko:-	Q9SRT2	325	1.2e-28	Transcription factor bHLH62 OS=Arabidopsis thaliana OX=3702 GN=BHLH62 PE=2 SV=1	PF05365//PF00010	Ubiquinol-cytochrome C reductase, UQCRX/QCR9 like//Helix-loop-helix DNA-binding domain	GO:0006122	mitochondrial electron transport, ubiquinol to cytochrome c	GO:0046983
Cluster-10432.2425	2495	BAK07789.1	predicted protein [Hordeum vulgare subsp. vulgare]	FP099505	Phyllostachys edulis cDNA clone: bphylf060i19, full insert sequence	K12126	phytochrome-interacting factor 3	Q6AT90	Transcription factor APG OS=Oryza sativa subsp. japonica OX=39947 GN=APG PE=1 SV=1	PF00010	Helix-loop-helix DNA-binding domain	--	--	GO:0046983	protein dimerization activity	--	--	--	--	osa-miR528-3p	Q6AT90	Transcription factor APG OS=Oryza sativa subsp. japonica OX=39947 GN=APG PE=1 SV=1	Cluster-10432.2425-2R	bHLH	bHLH	2495	326525038	BAK07789.1	532	3.7e-51	predicted protein [Hordeum vulgare subsp. vulgare]	FP099505.1	FP099505	686	0	Phyllostachys edulis cDNA clone: bphylf060i19, full insert sequence	K12126	PIF3	phytochrome-interacting factor 3	http://www.genome.jp/dbget-bin/www_bget?ko:K12126	Q6AT90	479	2e-46	Transcription factor APG OS=Oryza sativa subsp. japonica OX=39947 GN=APG PE=1 SV=1	PF00010	Helix-loop-helix DNA-binding domain	--	--	GO:0046983
Cluster-10432.8651	1401	XP_006647713.1	PREDICTED: transcription factor bHLH96 [Oryza brachyantha]	FP096044	Phyllostachys edulis cDNA clone: bphylf042a03, full insert sequence	-	-	Q9C7T4	Transcription factor bHLH96 OS=Arabidopsis thaliana OX=3702 GN=BHLH96 PE=1 SV=1	PF00010	Helix-loop-helix DNA-binding domain	--	--	GO:0046983	protein dimerization activity	--	--	--	--	osa-miR444f,osa-miR444a-3p.2,osa-miR444b.2	Q9C7T4	Transcription factor bHLH96 OS=Arabidopsis thaliana OX=3702 GN=BHLH96 PE=1 SV=1	Cluster-10432.8651-1F	bHLH	bHLH	1401	573920219	XP_006647713.1	964	1.7e-101	PREDICTED: transcription factor bHLH96 [Oryza brachyantha]	FP096044.1	FP096044	1295	0	Phyllostachys edulis cDNA clone: bphylf042a03, full insert sequence	-	-	-	http://www.genome.jp/dbget-bin/www_bget?ko:-	Q9C7T4	486	1.7e-47	Transcription factor bHLH96 OS=Arabidopsis thaliana OX=3702 GN=BHLH96 PE=1 SV=1	PF00010	Helix-loop-helix DNA-binding domain	--	--	GO:0046983
Cluster-13386.1	2135	KXG29296.1	hypothetical protein SORBI_3004G012100 [Sorghum bicolor]	FP096301	Phyllostachys edulis cDNA clone: bphylf057b18, full insert sequence	-	-	Q9FH37	Transcription factor ILR3 OS=Arabidopsis thaliana OX=3702 GN=ILR3 PE=1 SV=1	PF05837//PF00992//PF07926//PF06156//PF08961//PF03980//PF06419//PF00010//PF06005//PF10473//PF00170//PF16331//PF01166//PF07716	Centromere protein H (CENP-H)//Troponin//TPR/MLP1/MLP2-like protein//Initiation control protein YabA//Nuclear receptor-binding factor 2, autophagy regulator//Nnf1//Conserved oligomeric complex COG6//Helix-loop-helix DNA-binding domain//Cell division protein ZapB//Leucine-rich repeats of kinetochore protein Cenp-F/LEK1//bZIP transcription factor//TolA binding protein trimerisation//TSC-22/dip/bun …	GO:0070206//GO:0006260//GO:0006891//GO:0043093//GO:0090529//GO:0051382//GO:0006914//GO:0006355//GO:0006606	protein trimerization//DNA replication//intra-Golgi vesicle-mediated transport//FtsZ-dependent cytokinesis//cell septum assembly//kinetochore assembly//autophagy//regulation of transcription, DNA-templated//protein import into nucleus	GO:0046983//GO:0008134//GO:0042803//GO:0070840//GO:0003700	protein dimerization activity//transcription factor binding//protein homodimerization activity//dynein complex binding//DNA-binding transcription factor activity	GO:0000818//GO:0000776//GO:0017119//GO:0005667//GO:0005861//GO:0005737	nuclear MIS12/MIND complex//kinetochore//Golgi transport complex//transcription regulator complex//troponin complex//cytoplasm	--	--	osa-miR444f	Q9FH37	Transcription factor ILR3 OS=Arabidopsis thaliana OX=3702 GN=ILR3 PE=1 SV=1	Cluster-13386.1-2R	bHLH	bHLH	2135	992168779	KXG29296.1	824	4.4e-85	hypothetical protein SORBI_3004G012100 [Sorghum bicolor]	FP096301.1	FP096301	728	0	Phyllostachys edulis cDNA clone: bphylf057b18, full insert sequence	-	-	-	http://www.genome.jp/dbget-bin/www_bget?ko:-	Q9FH37	465	7.1e-45	Transcription factor ILR3 OS=Arabidopsis thaliana OX=3702 GN=ILR3 PE=1 SV=1	PF05837//PF00992//PF07926//PF06156//PF08961//PF03980//PF06419//PF00010//PF06005//PF10473//PF00170//PF16331//PF01166//PF07716	Centromere protein H (CENP-H)//Troponin//TPR/MLP1/MLP2-like protein//Initiation control protein YabA//Nuclear receptor-binding factor 2, autophagy regulator//Nnf1//Conserved oligomeric complex COG6//Helix-loop-helix DNA-binding domain//Cell division protein ZapB//Leucine-rich repeats of kinetochore protein Cenp-F/LEK1//bZIP transcription factor//TolA binding protein trimerisation//TSC-22/dip/bun …	GO:0070206//GO:0006260//GO:0006891//GO:0043093//GO:0090529//GO:0051382//GO:0006914//GO:0006355//GO:0006606	protein trimerization//DNA replication//intra-Golgi vesicle-mediated transport//FtsZ-dependent cytokinesis//cell septum assembly//kinetochore assembly//autophagy//regulation of transcription, DNA-templated//protein import into nucleus	GO:0046983//GO:0008134//GO:0042803//GO:0070840//GO:0003700
Cluster-10432.24632	2332	XP_021314882.1	transcription factor ILR3-like isoform X1 [Sorghum bicolor]	FP092182	Phyllostachys edulis cDNA clone: bphylf032e05, full insert sequence	-	-	Q9FH37	Transcription factor ILR3 OS=Arabidopsis thaliana OX=3702 GN=ILR3 PE=1 SV=1	PF10473//PF00010//PF06005//PF06156//PF08961//PF07926//PF00992//PF07716//PF16331//PF01166//PF00170	Leucine-rich repeats of kinetochore protein Cenp-F/LEK1//Helix-loop-helix DNA-binding domain//Cell division protein ZapB//Initiation control protein YabA//Nuclear receptor-binding factor 2, autophagy regulator//TPR/MLP1/MLP2-like protein//Troponin//Basic region leucine zipper//TolA binding protein trimerisation//TSC-22/dip/bun family//bZIP transcription factor	GO:0006914//GO:0006355//GO:0070206//GO:0006260//GO:0043093//GO:0090529//GO:0006606	autophagy//regulation of transcription, DNA-templated//protein trimerization//DNA replication//FtsZ-dependent cytokinesis//cell septum assembly//protein import into nucleus	GO:0070840//GO:0046983//GO:0003700//GO:0008134//GO:0042803	dynein complex binding//protein dimerization activity//DNA-binding transcription factor activity//transcription factor binding//protein homodimerization activity	GO:0005667//GO:0005861//GO:0005737	transcription regulator complex//troponin complex//cytoplasm	--	--	osa-miR444f	Q9FH37	Transcription factor ILR3 OS=Arabidopsis thaliana OX=3702 GN=ILR3 PE=1 SV=1	Cluster-10432.24632-1R	bHLH	bHLH	2332	1205952446	XP_021314882.1	821	1.1e-84	transcription factor ILR3-like isoform X1 [Sorghum bicolor]	FP092182.1	FP092182	850	0	Phyllostachys edulis cDNA clone: bphylf032e05, full insert sequence	-	-	-	http://www.genome.jp/dbget-bin/www_bget?ko:-	Q9FH37	435	2.3e-41	Transcription factor ILR3 OS=Arabidopsis thaliana OX=3702 GN=ILR3 PE=1 SV=1	PF10473//PF00010//PF06005//PF06156//PF08961//PF07926//PF00992//PF07716//PF16331//PF01166//PF00170	Leucine-rich repeats of kinetochore protein Cenp-F/LEK1//Helix-loop-helix DNA-binding domain//Cell division protein ZapB//Initiation control protein YabA//Nuclear receptor-binding factor 2, autophagy regulator//TPR/MLP1/MLP2-like protein//Troponin//Basic region leucine zipper//TolA binding protein trimerisation//TSC-22/dip/bun family//bZIP transcription factor	GO:0006914//GO:0006355//GO:0070206//GO:0006260//GO:0043093//GO:0090529//GO:0006606	autophagy//regulation of transcription, DNA-templated//protein trimerization//DNA replication//FtsZ-dependent cytokinesis//cell septum assembly//protein import into nucleus	GO:0070840//GO:0046983//GO:0003700//GO:0008134//GO:0042803
Cluster-10432.15950	2805	EEC72369.1	hypothetical protein OsI_05629 [Oryza sativa Indica Group]	XM_015832946	PREDICTED: Oryza brachyantha transcription factor ABORTED MICROSPORES-like (LOC102709340), mRNA	-	-	Q6YUS3	Transcription factor TDR OS=Oryza sativa subsp. japonica OX=39947 GN=TDR PE=1 SV=1	PF00010	Helix-loop-helix DNA-binding domain	--	--	GO:0046983	protein dimerization activity	--	--	--	--	osa-miR444f	Q6YUS3	Transcription factor TDR OS=Oryza sativa subsp. japonica OX=39947 GN=TDR PE=1 SV=1	Cluster-10432.15950-2R	bHLH	bHLH	2805	218189942	EEC72369.1	1031	5.7e-109	hypothetical protein OsI_05629 [Oryza sativa Indica Group]	XM_015832946.1	XM_015832946	308	2e-157	PREDICTED: Oryza brachyantha transcription factor ABORTED MICROSPORES-like (LOC102709340), mRNA	-	-	-	http://www.genome.jp/dbget-bin/www_bget?ko:-	Q6YUS3	1030	2.8e-110	Transcription factor TDR OS=Oryza sativa subsp. japonica OX=39947 GN=TDR PE=1 SV=1	PF00010	Helix-loop-helix DNA-binding domain	--	--	GO:0046983
Cluster-10432.19904	4289	BAK06682.1	predicted protein, partial [Hordeum vulgare subsp. vulgare]	FP097196	Phyllostachys edulis cDNA clone: bphylf049e04, full insert sequence	-	-	Q9LTV8	Pentatricopeptide repeat-containing protein At3g12770 OS=Arabidopsis thaliana OX=3702 GN=PCMP-H43 PE=2 SV=1	PF00010//PF15360//PF00637	Helix-loop-helix DNA-binding domain//APJ endogenous ligand//Region in Clathrin and VPS	GO:0016192//GO:0006886//GO:0007165	vesicle-mediated transport//intracellular protein transport//signal transduction	GO:0005179//GO:0046983//GO:0031704	hormone activity//protein dimerization activity//apelin receptor binding	--	--	--	--	osa-miR444d.3,osa-miR393a	Q9LTV8	Pentatricopeptide repeat-containing protein At3g12770 OS=Arabidopsis thaliana OX=3702 GN=PCMP-H43 PE=2 SV=1	Cluster-10432.19904-0F	bHLH	bHLH	4289	326504782	BAK06682.1	2199	3.2e-244	predicted protein, partial [Hordeum vulgare subsp. vulgare]	FP097196.1	FP097196	1073	0	Phyllostachys edulis cDNA clone: bphylf049e04, full insert sequence	-	-	-	http://www.genome.jp/dbget-bin/www_bget?ko:-	Q9LTV8	1165	9.6e-126	Pentatricopeptide repeat-containing protein At3g12770 OS=Arabidopsis thaliana OX=3702 GN=PCMP-H43 PE=2 SV=1	PF00010//PF15360//PF00637	Helix-loop-helix DNA-binding domain//APJ endogenous ligand//Region in Clathrin and VPS	GO:0016192//GO:0006886//GO:0007165	vesicle-mediated transport//intracellular protein transport//signal transduction	GO:0005179//GO:0046983//GO:0031704
Cluster-10432.3555	1189	RCV34898.1	hypothetical protein SETIT_7G195400v2 [Setaria italica]	AK457211	Triticum aestivum mRNA, clone: tplb0015e12, cultivar Chinese Spring	-	-	P13027	Anthocyanin regulatory R-S protein OS=Zea mays OX=4577 GN=R-S PE=2 SV=1	PF11568//PF00010//PF12125	Mediator complex subunit 29//Helix-loop-helix DNA-binding domain//D domain of beta-TrCP	--	--	GO:0046983	protein dimerization activity	GO:0016592	mediator complex	--	--	osa-miR396g	P13027	Anthocyanin regulatory R-S protein OS=Zea mays OX=4577 GN=R-S PE=2 SV=1	Cluster-10432.3555-2F	bHLH	bHLH	1189	1433430627	RCV34898.1	895	1.4e-93	hypothetical protein SETIT_7G195400v2 [Setaria italica]	AK457211.1	AK457211	289	3.04e-147	Triticum aestivum mRNA, clone: tplb0015e12, cultivar Chinese Spring	-	-	-	http://www.genome.jp/dbget-bin/www_bget?ko:-	P13027	685	1.2e-70	Anthocyanin regulatory R-S protein OS=Zea mays OX=4577 GN=R-S PE=2 SV=1	PF11568//PF00010//PF12125	Mediator complex subunit 29//Helix-loop-helix DNA-binding domain//D domain of beta-TrCP	--	--	GO:0046983
Cluster-10432.26039	3135	XP_015689641.1	PREDICTED: transcription factor BIM1-like isoform X3 [Oryza brachyantha]	AP014958	Oryza sativa Japonica Group DNA, chromosome 2, cultivar: Nipponbare, complete sequence	-	-	Q9FM67	Protein TIC 20-v, chloroplastic OS=Arabidopsis thaliana OX=3702 GN=TIC20-V PE=2 SV=1	PF00010	Helix-loop-helix DNA-binding domain	--	--	GO:0046983	protein dimerization activity	--	--	--	--	osa-miR395b	Q9FM67	Protein TIC 20-v, chloroplastic OS=Arabidopsis thaliana OX=3702 GN=TIC20-V PE=2 SV=1	Cluster-10432.26039-1F	bHLH	bHLH	3135	1002845197	XP_015689641.1	1096	1.9e-116	PREDICTED: transcription factor BIM1-like isoform X3 [Oryza brachyantha]	AP014958.1	AP014958	802	0	Oryza sativa Japonica Group DNA, chromosome 2, cultivar: Nipponbare, complete sequence	-	-	-	http://www.genome.jp/dbget-bin/www_bget?ko:-	Q9FM67	392	3e-36	Protein TIC 20-v, chloroplastic OS=Arabidopsis thaliana OX=3702 GN=TIC20-V PE=2 SV=1	PF00010	Helix-loop-helix DNA-binding domain	--	--	GO:0046983
Cluster-10432.11496	1581	PWZ27683.1	Transcription factor bHLH30 [Zea mays]	XM_025964404	PREDICTED: Panicum hallii transcription factor bHLH30-like (LOC112896439), mRNA	-	-	Q9S7Y1	Transcription factor bHLH30 OS=Arabidopsis thaliana OX=3702 GN=BHLH30 PE=1 SV=1	PF00010//PF00424	Helix-loop-helix DNA-binding domain//REV protein (anti-repression trans-activator protein)	GO:0006355	regulation of transcription, DNA-templated	GO:0003700//GO:0046983	DNA-binding transcription factor activity//protein dimerization activity	GO:0042025//GO:0005667	host cell nucleus//transcription regulator complex	--	--	osa-miR172d-5p,osa-miR156k,osa-miR156a	Q9S7Y1	Transcription factor bHLH30 OS=Arabidopsis thaliana OX=3702 GN=BHLH30 PE=1 SV=1	Cluster-10432.11496-0R	bHLH	bHLH	1581	1394883091	PWZ27683.1	583	2.9e-57	Transcription factor bHLH30 [Zea mays]	XM_025964404.1	XM_025964404	454	0	PREDICTED: Panicum hallii transcription factor bHLH30-like (LOC112896439), mRNA	-	-	-	http://www.genome.jp/dbget-bin/www_bget?ko:-	Q9S7Y1	331	1.8e-29	Transcription factor bHLH30 OS=Arabidopsis thaliana OX=3702 GN=BHLH30 PE=1 SV=1	PF00010//PF00424	Helix-loop-helix DNA-binding domain//REV protein (anti-repression trans-activator protein)	GO:0006355	regulation of transcription, DNA-templated	GO:0003700//GO:0046983
Cluster-10432.2662	2369	ADX60259.1	bHLH transcription factor, partial [Oryza sativa Japonica Group]	FP094960	Phyllostachys edulis cDNA clone: bphyem119a09, full insert sequence	-	-	Q84T08	Transcription factor BHLH089 OS=Oryza sativa subsp. japonica OX=39947 GN=BHLH089 PE=1 SV=1	PF07058//PF00010	Microtubule-associated protein 70//Helix-loop-helix DNA-binding domain	GO:0007010	cytoskeleton organization	GO:0046983//GO:0008017	protein dimerization activity//microtubule binding	GO:0045298	tubulin complex	--	--	osa-miR172d-5p	Q84T08	Transcription factor BHLH089 OS=Oryza sativa subsp. japonica OX=39947 GN=BHLH089 PE=1 SV=1	Cluster-10432.2662-0R	bHLH	bHLH	2369	323388909	ADX60259.1	513	5.6e-49	bHLH transcription factor, partial [Oryza sativa Japonica Group]	FP094960.1	FP094960	475	0	Phyllostachys edulis cDNA clone: bphyem119a09, full insert sequence	-	-	-	http://www.genome.jp/dbget-bin/www_bget?ko:-	Q84T08	513	2.1e-50	Transcription factor BHLH089 OS=Oryza sativa subsp. japonica OX=39947 GN=BHLH089 PE=1 SV=1	PF07058//PF00010	Microtubule-associated protein 70//Helix-loop-helix DNA-binding domain	GO:0007010	cytoskeleton organization	GO:0046983//GO:0008017
Cluster-1168.0	1454	ABF95080.1	Helix-loop-helix DNA-binding domain containing protein, expressed [Oryza sativa Japonica Group]	AK106649	Oryza sativa Japonica Group cDNA clone:002-113-F07, full insert sequence	-	-	Q9S7Y1	Transcription factor bHLH30 OS=Arabidopsis thaliana OX=3702 GN=BHLH30 PE=1 SV=1	PF04632//PF00010	Fusaric acid resistance protein family//Helix-loop-helix DNA-binding domain	GO:0055085	transmembrane transport	GO:0022857//GO:0046983	transmembrane transporter activity//protein dimerization activity	GO:0005886	plasma membrane	--	--	osa-miR172d-5p	Q9S7Y1	Transcription factor bHLH30 OS=Arabidopsis thaliana OX=3702 GN=BHLH30 PE=1 SV=1	Cluster-1168.0-2F	bHLH	bHLH	1454	108707285	ABF95080.1	975	9.2e-103	Helix-loop-helix DNA-binding domain containing protein, expressed [Oryza sativa Japonica Group]	AK106649.1	AK106649	898	0	Oryza sativa Japonica Group cDNA clone:002-113-F07, full insert sequence	-	-	-	http://www.genome.jp/dbget-bin/www_bget?ko:-	Q9S7Y1	458	3.1e-44	Transcription factor bHLH30 OS=Arabidopsis thaliana OX=3702 GN=BHLH30 PE=1 SV=1	PF04632//PF00010	Fusaric acid resistance protein family//Helix-loop-helix DNA-binding domain	GO:0055085	transmembrane transport	GO:0022857//GO:0046983
Cluster-10432.17464	2976	XP_015633322.1	transcription factor PHYTOCHROME INTERACTING FACTOR-LIKE 13-like isoform X2 [Oryza sativa Japonica Group]	XM_024457575	PREDICTED: Brachypodium distachyon transcription factor PIF5 (LOC100831583), transcript variant X3, mRNA	K16189	phytochrome-interacting factor 4	Q10CH5	Transcription factor PHYTOCHROME INTERACTING FACTOR-LIKE 13 OS=Oryza sativa subsp. japonica OX=39947 GN=PIL13 PE=1 SV=1	PF00010	Helix-loop-helix DNA-binding domain	--	--	GO:0046983	protein dimerization activity	--	--	--	--	osa-miR172b,osa-miR172a	Q10CH5	Transcription factor PHYTOCHROME INTERACTING FACTOR-LIKE 13 OS=Oryza sativa subsp. japonica OX=39947 GN=PIL13 PE=1 SV=1	Cluster-10432.17464-2R	bHLH	bHLH	2976	1002257998	XP_015633322.1	857	9.1e-89	transcription factor PHYTOCHROME INTERACTING FACTOR-LIKE 13-like isoform X2 [Oryza sativa Japonica Group]	XM_024457575.1	XM_024457575	535	0	PREDICTED: Brachypodium distachyon transcription factor PIF5 (LOC100831583), transcript variant X3, mRNA	K16189	PIF4	phytochrome-interacting factor 4	http://www.genome.jp/dbget-bin/www_bget?ko:K16189	Q10CH5	857	3.5e-90	Transcription factor PHYTOCHROME INTERACTING FACTOR-LIKE 13 OS=Oryza sativa subsp. japonica OX=39947 GN=PIL13 PE=1 SV=1	PF00010	Helix-loop-helix DNA-binding domain	--	--	GO:0046983
Cluster-10432.20649	2878	EAZ05534.1	hypothetical protein OsI_27750 [Oryza sativa Indica Group]	FP098690	Phyllostachys edulis cDNA clone: bphyem125l05, full insert sequence	-	-	Q9FH37	Transcription factor ILR3 OS=Arabidopsis thaliana OX=3702 GN=ILR3 PE=1 SV=1	PF14972	Mitochondrial morphogenesis regulator	GO:0007005	mitochondrion organization	--	--	GO:0031305	integral component of mitochondrial inner membrane	--	--	osa-miR172b	Q9FH37	Transcription factor ILR3 OS=Arabidopsis thaliana OX=3702 GN=ILR3 PE=1 SV=1	Cluster-10432.20649-1R	bHLH	bHLH	2878	125560086	EAZ05534.1	747	5e-76	hypothetical protein OsI_27750 [Oryza sativa Indica Group]	FP098690.1	FP098690	605	0	Phyllostachys edulis cDNA clone: bphyem125l05, full insert sequence	-	-	-	http://www.genome.jp/dbget-bin/www_bget?ko:-	Q9FH37	474	8.6e-46	Transcription factor ILR3 OS=Arabidopsis thaliana OX=3702 GN=ILR3 PE=1 SV=1	PF14972	Mitochondrial morphogenesis regulator	GO:0007005	mitochondrion organization	--
Cluster-10432.6807	2524	PUZ50045.1	hypothetical protein GQ55_6G027800 [Panicum hallii var. hallii]	FP098690	Phyllostachys edulis cDNA clone: bphyem125l05, full insert sequence	-	-	Q9FH37	Transcription factor ILR3 OS=Arabidopsis thaliana OX=3702 GN=ILR3 PE=1 SV=1	PF13851//PF09738//PF07851//PF01496//PF16716//PF09726//PF05557//PF04999//PF06419//PF06156//PF08961//PF09798//PF07701//PF05837//PF07716//PF05615//PF01166//PF00010//PF02183//PF00170//PF06005	Growth-arrest specific micro-tubule binding//LRRFIP family//TMPIT-like protein//V-type ATPase 116kDa subunit family//Bone marrow stromal antigen 2//Macoilin family//Mitotic checkpoint protein//Cell division protein FtsL//Conserved oligomeric complex COG6//Initiation control protein YabA//Nuclear receptor-binding factor 2, autophagy regulator//DNA damage checkpoint protein//Heme NO binding associa…	GO:0007094//GO:0006397//GO:0048870//GO:0051382//GO:0046039//GO:0090529//GO:0043093//GO:0006891//GO:0006144//GO:0006182//GO:0006914//GO:0006355//GO:0006260//GO:0051607//GO:0000077//GO:1902600//GO:0051301//GO:0023041	mitotic spindle assembly checkpoint//mRNA processing//cell motility//kinetochore assembly//GTP metabolic process//cell septum assembly//FtsZ-dependent cytokinesis//intra-Golgi vesicle-mediated transport//purine nucleobase metabolic process//cGMP biosynthetic process//autophagy//regulation of transcription, DNA-templated//DNA replication//defense response to virus//DNA damage checkpoint//proton tr…	GO:0043565//GO:0004383//GO:0003700//GO:0015078//GO:0046983	sequence-specific DNA binding//guanylate cyclase activity//DNA-binding transcription factor activity//proton transmembrane transporter activity//protein dimerization activity	GO:0033179//GO:0005737//GO:0030867//GO:0031514//GO:0005667//GO:0000776//GO:0016021//GO:0017119//GO:0000445	proton-transporting V-type ATPase, V0 domain//cytoplasm//rough endoplasmic reticulum membrane//motile cilium//transcription regulator complex//kinetochore//integral component of membrane//Golgi transport complex//THO complex part of transcription export complex	--	--	osa-miR172b	Q9FH37	Transcription factor ILR3 OS=Arabidopsis thaliana OX=3702 GN=ILR3 PE=1 SV=1	Cluster-10432.6807-2R	bHLH	bHLH	2524	1382764027	PUZ50045.1	842	4.2e-87	hypothetical protein GQ55_6G027800 [Panicum hallii var. hallii]	FP098690.1	FP098690	820	0	Phyllostachys edulis cDNA clone: bphyem125l05, full insert sequence	-	-	-	http://www.genome.jp/dbget-bin/www_bget?ko:-	Q9FH37	518	6e-51	Transcription factor ILR3 OS=Arabidopsis thaliana OX=3702 GN=ILR3 PE=1 SV=1	PF13851//PF09738//PF07851//PF01496//PF16716//PF09726//PF05557//PF04999//PF06419//PF06156//PF08961//PF09798//PF07701//PF05837//PF07716//PF05615//PF01166//PF00010//PF02183//PF00170//PF06005	Growth-arrest specific micro-tubule binding//LRRFIP family//TMPIT-like protein//V-type ATPase 116kDa subunit family//Bone marrow stromal antigen 2//Macoilin family//Mitotic checkpoint protein//Cell division protein FtsL//Conserved oligomeric complex COG6//Initiation control protein YabA//Nuclear receptor-binding factor 2, autophagy regulator//DNA damage checkpoint protein//Heme NO binding associa…	GO:0007094//GO:0006397//GO:0048870//GO:0051382//GO:0046039//GO:0090529//GO:0043093//GO:0006891//GO:0006144//GO:0006182//GO:0006914//GO:0006355//GO:0006260//GO:0051607//GO:0000077//GO:1902600//GO:0051301//GO:0023041	mitotic spindle assembly checkpoint//mRNA processing//cell motility//kinetochore assembly//GTP metabolic process//cell septum assembly//FtsZ-dependent cytokinesis//intra-Golgi vesicle-mediated transport//purine nucleobase metabolic process//cGMP biosynthetic process//autophagy//regulation of transcription, DNA-templated//DNA replication//defense response to virus//DNA damage checkpoint//proton tr…	GO:0043565//GO:0004383//GO:0003700//GO:0015078//GO:0046983
Cluster-10382.1	1872	EAZ24688.1	hypothetical protein OsJ_08458 [Oryza sativa Japonica Group]	FP094552	Phyllostachys edulis cDNA clone: bphylf024j19, full insert sequence	-	-	Q9C7T4	Transcription factor bHLH96 OS=Arabidopsis thaliana OX=3702 GN=BHLH96 PE=1 SV=1	PF00010//PF03159	Helix-loop-helix DNA-binding domain//XRN 5'-3' exonuclease N-terminus	--	--	GO:0003676//GO:0046983//GO:0004527	nucleic acid binding//protein dimerization activity//exonuclease activity	--	--	--	--	osa-miR171b,osa-miR528-5p,osa-miR171a	Q9C7T4	Transcription factor bHLH96 OS=Arabidopsis thaliana OX=3702 GN=BHLH96 PE=1 SV=1	Cluster-10382.1-1F	bHLH	bHLH	1872	125583757	EAZ24688.1	811	1.2e-83	hypothetical protein OsJ_08458 [Oryza sativa Japonica Group]	FP094552.1	FP094552	1010	0	Phyllostachys edulis cDNA clone: bphylf024j19, full insert sequence	-	-	-	http://www.genome.jp/dbget-bin/www_bget?ko:-	Q9C7T4	442	2.9e-42	Transcription factor bHLH96 OS=Arabidopsis thaliana OX=3702 GN=BHLH96 PE=1 SV=1	PF00010//PF03159	Helix-loop-helix DNA-binding domain//XRN 5'-3' exonuclease N-terminus	--	--	GO:0003676//GO:0046983//GO:0004527
Cluster-10432.24011	933	BAS80918.1	Os02g0747900 [Oryza sativa Japonica Group]	FP100305	Phyllostachys edulis cDNA clone: bphyst024b19, full insert sequence	-	-	A2X9L8	Transcription factor ILI5 OS=Oryza sativa subsp. indica OX=39946 GN=ILI5 PE=3 SV=1	PF06008//PF04344//PF13499//PF00015//PF06009//PF00010	Laminin Domain I//Chemotaxis phosphatase, CheZ//EF-hand domain pair//Methyl-accepting chemotaxis protein (MCP) signalling domain//Laminin Domain II//Helix-loop-helix DNA-binding domain	GO:0030334//GO:0007165//GO:0030155//GO:0045995//GO:0007155//GO:0050920	regulation of cell migration//signal transduction//regulation of cell adhesion//regulation of embryonic development//cell adhesion//regulation of chemotaxis	GO:0005102//GO:0003824//GO:0046983//GO:0005509	signaling receptor binding//catalytic activity//protein dimerization activity//calcium ion binding	GO:0016020//GO:0009288	membrane//bacterial-type flagellum	--	--	osa-miR171a	A2X9L8	Transcription factor ILI5 OS=Oryza sativa subsp. indica OX=39946 GN=ILI5 PE=3 SV=1	Cluster-10432.24011-0R	bHLH	bHLH	933	937905864	BAS80918.1	335	9.7e-29	Os02g0747900 [Oryza sativa Japonica Group]	FP100305.1	FP100305	569	0	Phyllostachys edulis cDNA clone: bphyst024b19, full insert sequence	-	-	-	http://www.genome.jp/dbget-bin/www_bget?ko:-	A2X9L8	335	3.7e-30	Transcription factor ILI5 OS=Oryza sativa subsp. indica OX=39946 GN=ILI5 PE=3 SV=1	PF06008//PF04344//PF13499//PF00015//PF06009//PF00010	Laminin Domain I//Chemotaxis phosphatase, CheZ//EF-hand domain pair//Methyl-accepting chemotaxis protein (MCP) signalling domain//Laminin Domain II//Helix-loop-helix DNA-binding domain	GO:0030334//GO:0007165//GO:0030155//GO:0045995//GO:0007155//GO:0050920	regulation of cell migration//signal transduction//regulation of cell adhesion//regulation of embryonic development//cell adhesion//regulation of chemotaxis	GO:0005102//GO:0003824//GO:0046983//GO:0005509
Cluster-9817.0	695	KQK15841.1	hypothetical protein BRADI_1g25230v3 [Brachypodium distachyon]	XM_003562900	PREDICTED: Brachypodium distachyon transcription factor UDT1 (LOC100826112), mRNA	-	-	B9FXT3	Transcription factor UDT1 OS=Oryza sativa subsp. japonica OX=39947 GN=UDT1 PE=2 SV=2	PF06005//PF00010//PF11640	Cell division protein ZapB//Helix-loop-helix DNA-binding domain//Telomere-length maintenance and DNA damage repair	GO:0090529//GO:0016310//GO:0043093//GO:0009069	cell septum assembly//phosphorylation//FtsZ-dependent cytokinesis//serine family amino acid metabolic process	GO:0046983//GO:0004674	protein dimerization activity//protein serine/threonine kinase activity	GO:0005737	cytoplasm	--	--	osa-miR164e,osa-miR164c,osa-miR164d,osa-miR164a	B9FXT3	Transcription factor UDT1 OS=Oryza sativa subsp. japonica OX=39947 GN=UDT1 PE=2 SV=2	Cluster-9817.0-2R	bHLH	bHLH	695	944080489	KQK15841.1	697	7.6e-71	hypothetical protein BRADI_1g25230v3 [Brachypodium distachyon]	XM_003562900.4	XM_003562900	384	0	PREDICTED: Brachypodium distachyon transcription factor UDT1 (LOC100826112), mRNA	-	-	-	http://www.genome.jp/dbget-bin/www_bget?ko:-	B9FXT3	672	2.3e-69	Transcription factor UDT1 OS=Oryza sativa subsp. japonica OX=39947 GN=UDT1 PE=2 SV=2	PF06005//PF00010//PF11640	Cell division protein ZapB//Helix-loop-helix DNA-binding domain//Telomere-length maintenance and DNA damage repair	GO:0090529//GO:0016310//GO:0043093//GO:0009069	cell septum assembly//phosphorylation//FtsZ-dependent cytokinesis//serine family amino acid metabolic process	GO:0046983//GO:0004674
Cluster-1588.0	2043	EEE61606.1	hypothetical protein OsJ_16023 [Oryza sativa Japonica Group]	XM_015779155	PREDICTED: Oryza sativa Japonica Group transcription factor EAT1-like (LOC4336865), transcript variant X1, mRNA	-	-	Q7X8R0	Transcription factor EAT1 OS=Oryza sativa subsp. japonica OX=39947 GN=EAT1 PE=1 SV=2	PF00010	Helix-loop-helix DNA-binding domain	--	--	GO:0046983	protein dimerization activity	--	--	--	--	osa-miR164e,osa-miR164a	Q7X8R0	Transcription factor EAT1 OS=Oryza sativa subsp. japonica OX=39947 GN=EAT1 PE=1 SV=2	Cluster-1588.0-1F	bHLH	bHLH	2043	222629474	EEE61606.1	2031	4.6e-225	hypothetical protein OsJ_16023 [Oryza sativa Japonica Group]	XM_015779155.2	XM_015779155	966	0	PREDICTED: Oryza sativa Japonica Group transcription factor EAT1-like (LOC4336865), transcript variant X1, mRNA	-	-	-	http://www.genome.jp/dbget-bin/www_bget?ko:-	Q7X8R0	2031	1.8e-226	Transcription factor EAT1 OS=Oryza sativa subsp. japonica OX=39947 GN=EAT1 PE=1 SV=2	PF00010	Helix-loop-helix DNA-binding domain	--	--	GO:0046983
Cluster-10432.2144	2219	RCV31927.1	hypothetical protein SETIT_6G217500v2 [Setaria italica]	XM_014900104	PREDICTED: Brachypodium distachyon transcription factor bHLH78 (LOC100836886), transcript variant X2, mRNA	-	-	Q9SRT2	Transcription factor bHLH62 OS=Arabidopsis thaliana OX=3702 GN=BHLH62 PE=2 SV=1	PF00010	Helix-loop-helix DNA-binding domain	--	--	GO:0046983	protein dimerization activity	--	--	--	--	osa-miR164c,osa-miR164a,osa-miR529b,osa-miR164d	Q9SRT2	Transcription factor bHLH62 OS=Arabidopsis thaliana OX=3702 GN=BHLH62 PE=2 SV=1	Cluster-10432.2144-2R	bHLH	bHLH	2219	1433426958	RCV31927.1	1375	5.8e-149	hypothetical protein SETIT_6G217500v2 [Setaria italica]	XM_014900104.2	XM_014900104	673	0	PREDICTED: Brachypodium distachyon transcription factor bHLH78 (LOC100836886), transcript variant X2, mRNA	-	-	-	http://www.genome.jp/dbget-bin/www_bget?ko:-	Q9SRT2	440	5.8e-42	Transcription factor bHLH62 OS=Arabidopsis thaliana OX=3702 GN=BHLH62 PE=2 SV=1	PF00010	Helix-loop-helix DNA-binding domain	--	--	GO:0046983
Cluster-10432.13070	3454	XP_015641464.1	transcription factor bHLH48 isoform X3 [Oryza sativa Japonica Group]	FP095332	Phyllostachys edulis cDNA clone: bphyem123o05, full insert sequence	-	-	Q3EAI1	Transcription factor bHLH60 OS=Arabidopsis thaliana OX=3702 GN=BHLH60 PE=1 SV=1	PF00010	Helix-loop-helix DNA-binding domain	--	--	GO:0046983	protein dimerization activity	--	--	--	--	osa-miR164c,osa-miR164a,novel_50	Q3EAI1	Transcription factor bHLH60 OS=Arabidopsis thaliana OX=3702 GN=BHLH60 PE=1 SV=1	Cluster-10432.13070-2R	bHLH	bHLH	3454	1002274282	XP_015641464.1	256	5.2e-19	transcription factor bHLH48 isoform X3 [Oryza sativa Japonica Group]	FP095332.1	FP095332	421	0	Phyllostachys edulis cDNA clone: bphyem123o05, full insert sequence	-	-	-	http://www.genome.jp/dbget-bin/www_bget?ko:-	Q3EAI1	204	2.1e-14	Transcription factor bHLH60 OS=Arabidopsis thaliana OX=3702 GN=BHLH60 PE=1 SV=1	PF00010	Helix-loop-helix DNA-binding domain	--	--	GO:0046983
Cluster-10432.18864	2345	PWZ07694.1	Transcription factor bHLH48 [Zea mays]	FP095332	Phyllostachys edulis cDNA clone: bphyem123o05, full insert sequence	-	-	Q3EAI1	Transcription factor bHLH60 OS=Arabidopsis thaliana OX=3702 GN=BHLH60 PE=1 SV=1	PF00010	Helix-loop-helix DNA-binding domain	--	--	GO:0046983	protein dimerization activity	--	--	--	--	osa-miR164a,osa-miR164c	Q3EAI1	Transcription factor bHLH60 OS=Arabidopsis thaliana OX=3702 GN=BHLH60 PE=1 SV=1	Cluster-10432.18864-0R	bHLH	bHLH	2345	1394863096	PWZ07694.1	233	1.6e-16	Transcription factor bHLH48 [Zea mays]	FP095332.1	FP095332	556	0	Phyllostachys edulis cDNA clone: bphyem123o05, full insert sequence	-	-	-	http://www.genome.jp/dbget-bin/www_bget?ko:-	Q3EAI1	203	1.9e-14	Transcription factor bHLH60 OS=Arabidopsis thaliana OX=3702 GN=BHLH60 PE=1 SV=1	PF00010	Helix-loop-helix DNA-binding domain	--	--	GO:0046983
Cluster-10432.16007	2896	XP_015696518.1	PREDICTED: transcription factor bHLH49 [Oryza brachyantha]	XM_015841032	PREDICTED: Oryza brachyantha transcription factor bHLH49 (LOC102701376), mRNA	-	-	Q9CAA9	Transcription factor bHLH49 OS=Arabidopsis thaliana OX=3702 GN=BHLH49 PE=1 SV=1	PF00010	Helix-loop-helix DNA-binding domain	--	--	GO:0046983	protein dimerization activity	--	--	--	--	osa-miR164a,osa-miR156l-5p,osa-miR394	Q9CAA9	Transcription factor bHLH49 OS=Arabidopsis thaliana OX=3702 GN=BHLH49 PE=1 SV=1	Cluster-10432.16007-2R	bHLH	bHLH	2896	1002867965	XP_015696518.1	1227	1.1e-131	PREDICTED: transcription factor bHLH49 [Oryza brachyantha]	XM_015841032.1	XM_015841032	770	0	PREDICTED: Oryza brachyantha transcription factor bHLH49 (LOC102701376), mRNA	-	-	-	http://www.genome.jp/dbget-bin/www_bget?ko:-	Q9CAA9	436	2.2e-41	Transcription factor bHLH49 OS=Arabidopsis thaliana OX=3702 GN=BHLH49 PE=1 SV=1	PF00010	Helix-loop-helix DNA-binding domain	--	--	GO:0046983
Cluster-10432.3897	3154	XP_014752502.1	transcription factor SPATULA [Brachypodium distachyon]	FP091645	Phyllostachys edulis cDNA clone: bphyst005e22, full insert sequence	-	-	Q9FUA4	Transcription factor SPATULA OS=Arabidopsis thaliana OX=3702 GN=SPT PE=1 SV=1	PF00010//PF01649//PF04216	Helix-loop-helix DNA-binding domain//Ribosomal protein S20//Protein involved in formate dehydrogenase formation	GO:0042254//GO:0006412	ribosome biogenesis//translation	GO:0003735//GO:0003723//GO:0046983	structural constituent of ribosome//RNA binding//protein dimerization activity	GO:0005840//GO:0005737	ribosome//cytoplasm	--	--	osa-miR160a-5p,osa-miR396c-3p	Q9FUA4	Transcription factor SPATULA OS=Arabidopsis thaliana OX=3702 GN=SPT PE=1 SV=1	Cluster-10432.3897-0F	bHLH	bHLH	3154	960457082	XP_014752502.1	608	7.2e-60	transcription factor SPATULA [Brachypodium distachyon]	FP091645.1	FP091645	460	0	Phyllostachys edulis cDNA clone: bphyst005e22, full insert sequence	-	-	-	http://www.genome.jp/dbget-bin/www_bget?ko:-	Q9FUA4	290	2.1e-24	Transcription factor SPATULA OS=Arabidopsis thaliana OX=3702 GN=SPT PE=1 SV=1	PF00010//PF01649//PF04216	Helix-loop-helix DNA-binding domain//Ribosomal protein S20//Protein involved in formate dehydrogenase formation	GO:0042254//GO:0006412	ribosome biogenesis//translation	GO:0003735//GO:0003723//GO:0046983
Cluster-2790.0	1847	XP_006649528.1	PREDICTED: transcription factor bHLH96-like [Oryza brachyantha]	XM_006649465	PREDICTED: Oryza brachyantha transcription factor bHLH96-like (LOC102717325), mRNA	-	-	Q9C7T4	Transcription factor bHLH96 OS=Arabidopsis thaliana OX=3702 GN=BHLH96 PE=1 SV=1	PF00010	Helix-loop-helix DNA-binding domain	--	--	GO:0046983	protein dimerization activity	--	--	--	--	osa-miR160a-5p	Q9C7T4	Transcription factor bHLH96 OS=Arabidopsis thaliana OX=3702 GN=BHLH96 PE=1 SV=1	Cluster-2790.0-2F	bHLH	bHLH	1847	573923916	XP_006649528.1	968	7.6e-102	PREDICTED: transcription factor bHLH96-like [Oryza brachyantha]	XM_006649465.2	XM_006649465	474	0	PREDICTED: Oryza brachyantha transcription factor bHLH96-like (LOC102717325), mRNA	-	-	-	http://www.genome.jp/dbget-bin/www_bget?ko:-	Q9C7T4	528	3e-52	Transcription factor bHLH96 OS=Arabidopsis thaliana OX=3702 GN=BHLH96 PE=1 SV=1	PF00010	Helix-loop-helix DNA-binding domain	--	--	GO:0046983
Cluster-10432.3106	1656	XP_024317977.1	transcription factor bHLH121 isoform X1 [Brachypodium distachyon]	XM_015843566	PREDICTED: Oryza brachyantha transcription factor bHLH121-like (LOC102719171), transcript variant X2, mRNA	-	-	Q9LT23	Transcription factor bHLH121 OS=Arabidopsis thaliana OX=3702 GN=BHLH121 PE=1 SV=1	PF04728//PF06992//PF06005//PF00010	Lipoprotein leucine-zipper//Replication protein P//Cell division protein ZapB//Helix-loop-helix DNA-binding domain	GO:0090529//GO:0043093//GO:0006270	cell septum assembly//FtsZ-dependent cytokinesis//DNA replication initiation	GO:0046983	protein dimerization activity	GO:0019867//GO:0005737	outer membrane//cytoplasm	--	--	osa-miR156c-3p	Q9LT23	Transcription factor bHLH121 OS=Arabidopsis thaliana OX=3702 GN=BHLH121 PE=1 SV=1	Cluster-10432.3106-0F	bHLH	bHLH	1656	1371081236	XP_024317977.1	756	2.6e-77	transcription factor bHLH121 isoform X1 [Brachypodium distachyon]	XM_015843566.1	XM_015843566	452	0	PREDICTED: Oryza brachyantha transcription factor bHLH121-like (LOC102719171), transcript variant X2, mRNA	-	-	-	http://www.genome.jp/dbget-bin/www_bget?ko:-	Q9LT23	271	1.7e-22	Transcription factor bHLH121 OS=Arabidopsis thaliana OX=3702 GN=BHLH121 PE=1 SV=1	PF04728//PF06992//PF06005//PF00010	Lipoprotein leucine-zipper//Replication protein P//Cell division protein ZapB//Helix-loop-helix DNA-binding domain	GO:0090529//GO:0043093//GO:0006270	cell septum assembly//FtsZ-dependent cytokinesis//DNA replication initiation	GO:0046983
Cluster-10432.18297	1452	BAJ99225.1	predicted protein [Hordeum vulgare subsp. vulgare]	AK368022	Hordeum vulgare subsp. vulgare mRNA for predicted protein, complete cds, clone: NIASHv2066I05	-	-	Q9S7Y1	Transcription factor bHLH30 OS=Arabidopsis thaliana OX=3702 GN=BHLH30 PE=1 SV=1	PF00549//PF00010//PF06624	CoA-ligase//Helix-loop-helix DNA-binding domain//Ribosome associated membrane protein RAMP4	--	--	GO:0046983//GO:0003824	protein dimerization activity//catalytic activity	GO:0005783	endoplasmic reticulum	--	--	novel_71	Q9S7Y1	Transcription factor bHLH30 OS=Arabidopsis thaliana OX=3702 GN=BHLH30 PE=1 SV=1	Cluster-10432.18297-0R	bHLH	bHLH	1452	326503200	BAJ99225.1	720	3.4e-73	predicted protein [Hordeum vulgare subsp. vulgare]	AK368022.1	AK368022	521	0	Hordeum vulgare subsp. vulgare mRNA for predicted protein, complete cds, clone: NIASHv2066I05	-	-	-	http://www.genome.jp/dbget-bin/www_bget?ko:-	Q9S7Y1	413	5.2e-39	Transcription factor bHLH30 OS=Arabidopsis thaliana OX=3702 GN=BHLH30 PE=1 SV=1	PF00549//PF00010//PF06624	CoA-ligase//Helix-loop-helix DNA-binding domain//Ribosome associated membrane protein RAMP4	--	--	GO:0046983//GO:0003824
Cluster-10432.1249	1896	XP_014753140.1	transcription factor bHLH74 isoform X2 [Brachypodium distachyon]	XM_014897654	PREDICTED: Brachypodium distachyon transcription factor bHLH74 (LOC100845245), transcript variant X2, mRNA	-	-	Q9CAA9	Transcription factor bHLH49 OS=Arabidopsis thaliana OX=3702 GN=BHLH49 PE=1 SV=1	PF00010	Helix-loop-helix DNA-binding domain	--	--	GO:0046983	protein dimerization activity	--	--	--	--	novel_64	Q9CAA9	Transcription factor bHLH49 OS=Arabidopsis thaliana OX=3702 GN=BHLH49 PE=1 SV=1	Cluster-10432.1249-0F	bHLH	bHLH	1896	960460801	XP_014753140.1	1360	2.7e-147	transcription factor bHLH74 isoform X2 [Brachypodium distachyon]	XM_014897654.2	XM_014897654	801	0	PREDICTED: Brachypodium distachyon transcription factor bHLH74 (LOC100845245), transcript variant X2, mRNA	-	-	-	http://www.genome.jp/dbget-bin/www_bget?ko:-	Q9CAA9	432	4.2e-41	Transcription factor bHLH49 OS=Arabidopsis thaliana OX=3702 GN=BHLH49 PE=1 SV=1	PF00010	Helix-loop-helix DNA-binding domain	--	--	GO:0046983
Cluster-2304.0	975	XP_020156818.1	transcription factor HEC2-like [Aegilops tauschii subsp. tauschii]	XM_026026494	PREDICTED: Oryza sativa Japonica Group transcription factor HEC2 (LOC107275851), mRNA	-	-	Q9FHA7	Transcription factor HEC1 OS=Arabidopsis thaliana OX=3702 GN=HEC1 PE=1 SV=1	PF00010	Helix-loop-helix DNA-binding domain	--	--	GO:0046983	protein dimerization activity	--	--	--	--	novel_50,osa-miR530-5p	Q9FHA7	Transcription factor HEC1 OS=Arabidopsis thaliana OX=3702 GN=HEC1 PE=1 SV=1	Cluster-2304.0-2F	bHLH	bHLH	975	1149700223	XP_020156818.1	438	1.1e-40	transcription factor HEC2-like [Aegilops tauschii subsp. tauschii]	XM_026026494.1	XM_026026494	164	7.62e-78	PREDICTED: Oryza sativa Japonica Group transcription factor HEC2 (LOC107275851), mRNA	-	-	-	http://www.genome.jp/dbget-bin/www_bget?ko:-	Q9FHA7	288	1.1e-24	Transcription factor HEC1 OS=Arabidopsis thaliana OX=3702 GN=HEC1 PE=1 SV=1	PF00010	Helix-loop-helix DNA-binding domain	--	--	GO:0046983
Cluster-10432.27423	2303	BAS86168.1	Os03g0725800 [Oryza sativa Japonica Group]	XM_015772363	PREDICTED: Oryza sativa Japonica Group transcription factor bHLH18 (LOC4333965), transcript variant X2, mRNA	-	-	Q1PF17	Transcription factor bHLH18 OS=Arabidopsis thaliana OX=3702 GN=BHLH18 PE=1 SV=1	PF00010	Helix-loop-helix DNA-binding domain	--	--	GO:0046983	protein dimerization activity	--	--	--	--	novel_45	Q1PF17	Transcription factor bHLH18 OS=Arabidopsis thaliana OX=3702 GN=BHLH18 PE=1 SV=1	Cluster-10432.27423-2R	bHLH	bHLH	2303	937911248	BAS86168.1	1138	1.8e-121	Os03g0725800 [Oryza sativa Japonica Group]	XM_015772363.2	XM_015772363	576	0	PREDICTED: Oryza sativa Japonica Group transcription factor bHLH18 (LOC4333965), transcript variant X2, mRNA	-	-	-	http://www.genome.jp/dbget-bin/www_bget?ko:-	Q1PF17	425	3.3e-40	Transcription factor bHLH18 OS=Arabidopsis thaliana OX=3702 GN=BHLH18 PE=1 SV=1	PF00010	Helix-loop-helix DNA-binding domain	--	--	GO:0046983
Cluster-22393.0	2216	XP_015629439.2	transcription factor bHLH57 [Oryza sativa Japonica Group]	XM_015773953	PREDICTED: Oryza sativa Japonica Group transcription factor bHLH57 (LOC107277078), mRNA	-	-	Q9M128	Transcription factor bHLH57 OS=Arabidopsis thaliana OX=3702 GN=BHLH57 PE=1 SV=1	PF00010	Helix-loop-helix DNA-binding domain	--	--	GO:0046983	protein dimerization activity	--	--	--	--	novel_43,novel_31	Q9M128	Transcription factor bHLH57 OS=Arabidopsis thaliana OX=3702 GN=BHLH57 PE=1 SV=1	Cluster-22393.0-0F	bHLH	bHLH	2216	1443063862	XP_015629439.2	836	1.8e-86	transcription factor bHLH57 [Oryza sativa Japonica Group]	XM_015773953.2	XM_015773953	543	0	PREDICTED: Oryza sativa Japonica Group transcription factor bHLH57 (LOC107277078), mRNA	-	-	-	http://www.genome.jp/dbget-bin/www_bget?ko:-	Q9M128	337	5.1e-30	Transcription factor bHLH57 OS=Arabidopsis thaliana OX=3702 GN=BHLH57 PE=1 SV=1	PF00010	Helix-loop-helix DNA-binding domain	--	--	GO:0046983
Cluster-10432.13974	4401	XP_015612365.1	beta carbonic anhydrase 5, chloroplastic isoform X2 [Oryza sativa Japonica Group]	XM_006660650	PREDICTED: Oryza brachyantha beta carbonic anhydrase 5, chloroplastic-like (LOC102717645), transcript variant X2, mRNA	K01673	carbonic anhydrase	Q94CE3	Beta carbonic anhydrase 5, chloroplastic OS=Arabidopsis thaliana OX=3702 GN=BCA5 PE=2 SV=1	PF00010//PF00819//PF00484	Helix-loop-helix DNA-binding domain//Myotoxin, crotamine//Carbonic anhydrase	GO:0006807//GO:0044564//GO:0006730	nitrogen compound metabolic process//envenomation resulting in occlusion of the pore of voltage-gated potassium channel in other organism//one-carbon metabolic process	GO:0008270//GO:0004089//GO:0046983	zinc ion binding//carbonate dehydratase activity//protein dimerization activity	--	--	--	--	novel_30,osa-miR529b	Q94CE3	Beta carbonic anhydrase 5, chloroplastic OS=Arabidopsis thaliana OX=3702 GN=BCA5 PE=2 SV=1	Cluster-10432.13974-0F	bHLH	bHLH	4401	1002297890	XP_015612365.1	1193	1.5e-127	beta carbonic anhydrase 5, chloroplastic isoform X2 [Oryza sativa Japonica Group]	XM_006660650.2	XM_006660650	761	0	PREDICTED: Oryza brachyantha beta carbonic anhydrase 5, chloroplastic-like (LOC102717645), transcript variant X2, mRNA	K01673	cynT, can	carbonic anhydrase	http://www.genome.jp/dbget-bin/www_bget?ko:K01673	Q94CE3	753	5.9e-78	Beta carbonic anhydrase 5, chloroplastic OS=Arabidopsis thaliana OX=3702 GN=BCA5 PE=2 SV=1	PF00010//PF00819//PF00484	Helix-loop-helix DNA-binding domain//Myotoxin, crotamine//Carbonic anhydrase	GO:0006807//GO:0044564//GO:0006730	nitrogen compound metabolic process//envenomation resulting in occlusion of the pore of voltage-gated potassium channel in other organism//one-carbon metabolic process	GO:0008270//GO:0004089//GO:0046983
Cluster-10432.5247	609	XP_025685354.1	transcription factor HEC3-like [Arachis hypogaea]	KJ726970	Zea mays clone pUT3671 bHLH transcription factor (bHLH85) gene, partial cds	-	-	Q9LXD8	Transcription factor HEC3 OS=Arabidopsis thaliana OX=3702 GN=HEC3 PE=1 SV=1	PF00010	Helix-loop-helix DNA-binding domain	--	--	GO:0046983	protein dimerization activity	--	--	--	--	novel_30	Q9LXD8	Transcription factor HEC3 OS=Arabidopsis thaliana OX=3702 GN=HEC3 PE=1 SV=1	Cluster-10432.5247-1R	bHLH	bHLH	609	1432053365	XP_025685354.1	285	3.9e-23	transcription factor HEC3-like [Arachis hypogaea]	KJ726970.1	KJ726970	239	9.45e-120	Zea mays clone pUT3671 bHLH transcription factor (bHLH85) gene, partial cds	-	-	-	http://www.genome.jp/dbget-bin/www_bget?ko:-	Q9LXD8	272	4.8e-23	Transcription factor HEC3 OS=Arabidopsis thaliana OX=3702 GN=HEC3 PE=1 SV=1	PF00010	Helix-loop-helix DNA-binding domain	--	--	GO:0046983
Cluster-10432.5153	1522	EEE53912.1	hypothetical protein OsJ_00465 [Oryza sativa Japonica Group]	XM_015767676	PREDICTED: Oryza sativa Japonica Group putative transcription factor bHLH107 (LOC4324065), mRNA	-	-	Q9XEF0	Transcription factor bHLH51 OS=Arabidopsis thaliana OX=3702 GN=BHLH51 PE=2 SV=1	PF01106//PF00010	NifU-like domain//Helix-loop-helix DNA-binding domain	GO:0016226	iron-sulfur cluster assembly	GO:0046983//GO:0005506//GO:0051536	protein dimerization activity//iron ion binding//iron-sulfur cluster binding	--	--	--	--	novel_30	Q9XEF0	Transcription factor bHLH51 OS=Arabidopsis thaliana OX=3702 GN=BHLH51 PE=2 SV=1	Cluster-10432.5153-1F	bHLH	bHLH	1522	222617780	EEE53912.1	910	3.3e-95	hypothetical protein OsJ_00465 [Oryza sativa Japonica Group]	XM_015767676.2	XM_015767676	436	0	PREDICTED: Oryza sativa Japonica Group putative transcription factor bHLH107 (LOC4324065), mRNA	-	-	-	http://www.genome.jp/dbget-bin/www_bget?ko:-	Q9XEF0	294	3.4e-25	Transcription factor bHLH51 OS=Arabidopsis thaliana OX=3702 GN=BHLH51 PE=2 SV=1	PF01106//PF00010	NifU-like domain//Helix-loop-helix DNA-binding domain	GO:0016226	iron-sulfur cluster assembly	GO:0046983//GO:0005506//GO:0051536
Cluster-11021.0	665	RLM78550.1	hypothetical protein C2845_PM12G24940 [Panicum miliaceum]	XM_015768796	PREDICTED: Oryza sativa Japonica Group putative transcription factor bHLH086 (LOC4330488), mRNA	-	-	Q9C707	Transcription factor bHLH83 OS=Arabidopsis thaliana OX=3702 GN=BHLH83 PE=1 SV=1	PF00010	Helix-loop-helix DNA-binding domain	--	--	GO:0046983	protein dimerization activity	--	--	--	--	novel_30	Q9C707	Transcription factor bHLH83 OS=Arabidopsis thaliana OX=3702 GN=BHLH83 PE=1 SV=1	Cluster-11021.0-0F	bHLH	bHLH	665	1492209567	RLM78550.1	379	5.4e-34	hypothetical protein C2845_PM12G24940 [Panicum miliaceum]	XM_015768796.2	XM_015768796	251	2.21e-126	PREDICTED: Oryza sativa Japonica Group putative transcription factor bHLH086 (LOC4330488), mRNA	-	-	-	http://www.genome.jp/dbget-bin/www_bget?ko:-	Q9C707	215	2.1e-16	Transcription factor bHLH83 OS=Arabidopsis thaliana OX=3702 GN=BHLH83 PE=1 SV=1	PF00010	Helix-loop-helix DNA-binding domain	--	--	GO:0046983
Cluster-10432.16664	1990	XP_020167620.1	transcription factor ICE1-like [Aegilops tauschii subsp. tauschii]	XM_020312031	PREDICTED: Aegilops tauschii subsp. tauschii transcription factor ICE1-like (LOC109753100), mRNA	-	-	Q9LSE2	Transcription factor ICE1 OS=Arabidopsis thaliana OX=3702 GN=SCRM PE=1 SV=1	PF00010	Helix-loop-helix DNA-binding domain	--	--	GO:0046983	protein dimerization activity	--	--	--	--	novel_26	Q9LSE2	Transcription factor ICE1 OS=Arabidopsis thaliana OX=3702 GN=SCRM PE=1 SV=1	Cluster-10432.16664-2F	bHLH	bHLH	1990	1149817842	XP_020167620.1	1377	3.1e-149	transcription factor ICE1-like [Aegilops tauschii subsp. tauschii]	XM_020312031.1	XM_020312031	806	0	PREDICTED: Aegilops tauschii subsp. tauschii transcription factor ICE1-like (LOC109753100), mRNA	-	-	-	http://www.genome.jp/dbget-bin/www_bget?ko:-	Q9LSE2	725	4.7e-75	Transcription factor ICE1 OS=Arabidopsis thaliana OX=3702 GN=SCRM PE=1 SV=1	PF00010	Helix-loop-helix DNA-binding domain	--	--	GO:0046983
Cluster-6343.1	2323	RLN12132.1	transcription factor bHLH93-like isoform X2 [Panicum miliaceum]	FP099889	Phyllostachys edulis cDNA clone: bphyst008e05, full insert sequence	-	-	Q9LSL1	Transcription factor bHLH93 OS=Arabidopsis thaliana OX=3702 GN=BHLH93 PE=1 SV=1	PF00010	Helix-loop-helix DNA-binding domain	--	--	GO:0046983	protein dimerization activity	--	--	--	--	novel_10	Q9LSL1	Transcription factor bHLH93 OS=Arabidopsis thaliana OX=3702 GN=BHLH93 PE=1 SV=1	Cluster-6343.1-0R	bHLH	bHLH	2323	1492244749	RLN12132.1	993	1.2e-104	transcription factor bHLH93-like isoform X2 [Panicum miliaceum]	FP099889.1	FP099889	719	0	Phyllostachys edulis cDNA clone: bphyst008e05, full insert sequence	-	-	-	http://www.genome.jp/dbget-bin/www_bget?ko:-	Q9LSL1	392	2.3e-36	Transcription factor bHLH93 OS=Arabidopsis thaliana OX=3702 GN=BHLH93 PE=1 SV=1	PF00010	Helix-loop-helix DNA-binding domain	--	--	GO:0046983
Cluster-10432.2092	1622	PUZ78129.1	hypothetical protein GQ55_1G428100 [Panicum hallii var. hallii]	XM_015833864	PREDICTED: Oryza brachyantha transcription factor PIL1-like (LOC102707003), mRNA	-	-	Q9FUA4	Transcription factor SPATULA OS=Arabidopsis thaliana OX=3702 GN=SPT PE=1 SV=1	PF00010//PF03824	Helix-loop-helix DNA-binding domain//High-affinity nickel-transport protein	GO:0015675//GO:0035444	nickel cation transport//nickel cation transmembrane transport	GO:0046983//GO:0015099	protein dimerization activity//nickel cation transmembrane transporter activity	GO:0005887	integral component of plasma membrane	--	--	--	--	--	Cluster-10432.2092-0F	bHLH	bHLH	1622	1382800897	PUZ78129.1	799	2.6e-82	hypothetical protein GQ55_1G428100 [Panicum hallii var. hallii]	XM_015833864.1	XM_015833864	273	3.28e-138	PREDICTED: Oryza brachyantha transcription factor PIL1-like (LOC102707003), mRNA	-	-	-	http://www.genome.jp/dbget-bin/www_bget?ko:-	Q9FUA4	336	4.9e-30	Transcription factor SPATULA OS=Arabidopsis thaliana OX=3702 GN=SPT PE=1 SV=1	PF00010//PF03824	Helix-loop-helix DNA-binding domain//High-affinity nickel-transport protein	GO:0015675//GO:0035444	nickel cation transport//nickel cation transmembrane transport	GO:0046983//GO:0015099
Cluster-12013.0	1241	PNT77825.1	hypothetical protein BRADI_1g69197v3 [Brachypodium distachyon]	XM_015835043	PREDICTED: Oryza brachyantha transcription factor bHLH49-like (LOC102711960), transcript variant X4, mRNA	-	-	Q6NKN9	Transcription factor bHLH74 OS=Arabidopsis thaliana OX=3702 GN=BHLH74 PE=1 SV=1	PF00742//PF00010	Homoserine dehydrogenase//Helix-loop-helix DNA-binding domain	GO:0055114//GO:0006520	oxidation-reduction process//cellular amino acid metabolic process	GO:0046983	protein dimerization activity	--	--	--	--	--	--	--	Cluster-12013.0-2F	bHLH	bHLH	1241	1334378255	PNT77825.1	1169	2.5e-125	hypothetical protein BRADI_1g69197v3 [Brachypodium distachyon]	XM_015835043.1	XM_015835043	462	0	PREDICTED: Oryza brachyantha transcription factor bHLH49-like (LOC102711960), transcript variant X4, mRNA	-	-	-	http://www.genome.jp/dbget-bin/www_bget?ko:-	Q6NKN9	397	3.2e-37	Transcription factor bHLH74 OS=Arabidopsis thaliana OX=3702 GN=BHLH74 PE=1 SV=1	PF00742//PF00010	Homoserine dehydrogenase//Helix-loop-helix DNA-binding domain	GO:0055114//GO:0006520	oxidation-reduction process//cellular amino acid metabolic process	GO:0046983
Cluster-23122.0	1344	XP_025804315.1	transcription factor MYC2-like [Panicum hallii]	XM_025948530	PREDICTED: Panicum hallii transcription factor MYC2-like (LOC112883257), mRNA	-	-	Q39204	Transcription factor MYC2 OS=Arabidopsis thaliana OX=3702 GN=MYC2 PE=1 SV=2	PF00010	Helix-loop-helix DNA-binding domain	--	--	GO:0046983	protein dimerization activity	--	--	--	--	--	--	--	Cluster-23122.0-2R	bHLH	bHLH	1344	1435132018	XP_025804315.1	530	3.4e-51	transcription factor MYC2-like [Panicum hallii]	XM_025948530.1	XM_025948530	322	1.56e-165	PREDICTED: Panicum hallii transcription factor MYC2-like (LOC112883257), mRNA	-	-	-	http://www.genome.jp/dbget-bin/www_bget?ko:-	Q39204	163	4.7e-10	Transcription factor MYC2 OS=Arabidopsis thaliana OX=3702 GN=MYC2 PE=1 SV=2	PF00010	Helix-loop-helix DNA-binding domain	--	--	GO:0046983
Cluster-26000.0	1085	RLM79136.1	hypothetical protein C2845_PM12G07530 [Panicum miliaceum]	XR_002677324	PREDICTED: Setaria italica transcription factor bHLH162 (LOC101774908), transcript variant X2, misc_RNA	-	-	--	--	PF05887//PF00010	Procyclic acidic repetitive protein (PARP)//Helix-loop-helix DNA-binding domain	--	--	GO:0046983	protein dimerization activity	GO:0016020	membrane	--	--	--	--	--	Cluster-26000.0-1R	bHLH	bHLH	1085	1492210153	RLM79136.1	498	1.4e-47	hypothetical protein C2845_PM12G07530 [Panicum miliaceum]	XR_002677324.1	XR_002677324	281	7.75e-143	PREDICTED: Setaria italica transcription factor bHLH162 (LOC101774908), transcript variant X2, misc_RNA	-	-	-	http://www.genome.jp/dbget-bin/www_bget?ko:-	--	--	--	--	PF05887//PF00010	Procyclic acidic repetitive protein (PARP)//Helix-loop-helix DNA-binding domain	--	--	GO:0046983
Cluster-7069.0	599	XP_015690123.1	PREDICTED: transcription factor bHLH106-like [Oryza brachyantha]	FO203443	Phyllostachys heterocycla genomic DNA, BAC clone: PH01B015M02, complete sequence	-	-	--	--	PF08926//PF00010	Domain of unknown function (DUF1908)//Helix-loop-helix DNA-binding domain	GO:0006468//GO:0016310//GO:0009069	protein phosphorylation//phosphorylation//serine family amino acid metabolic process	GO:0046983//GO:0004674//GO:0005524//GO:0000287	protein dimerization activity//protein serine/threonine kinase activity//ATP binding//magnesium ion binding	--	--	--	--	--	--	--	Cluster-7069.0-1R	bHLH	bHLH	599	1002846556	XP_015690123.1	214	6.6e-15	PREDICTED: transcription factor bHLH106-like [Oryza brachyantha]	FO203443.1	FO203443	321	2.42e-165	Phyllostachys heterocycla genomic DNA, BAC clone: PH01B015M02, complete sequence	-	-	-	http://www.genome.jp/dbget-bin/www_bget?ko:-	--	--	--	--	PF08926//PF00010	Domain of unknown function (DUF1908)//Helix-loop-helix DNA-binding domain	GO:0006468//GO:0016310//GO:0009069	protein phosphorylation//phosphorylation//serine family amino acid metabolic process	GO:0046983//GO:0004674//GO:0005524//GO:0000287
Cluster-20725.3	1373	BAT01986.1	Os07g0543000 [Oryza sativa Japonica Group]	FP095487	Phyllostachys edulis cDNA clone: bphyst019o01, full insert sequence	-	-	Q9FH37	Transcription factor ILR3 OS=Arabidopsis thaliana OX=3702 GN=ILR3 PE=1 SV=1	PF02183//PF15898//PF00170//PF06005//PF16331//PF07716//PF08172	Homeobox associated leucine zipper//cGMP-dependent protein kinase interacting domain//bZIP transcription factor//Cell division protein ZapB//TolA binding protein trimerisation//Basic region leucine zipper//CASP C terminal	GO:0070206//GO:0006355//GO:0090529//GO:0043093//GO:0006891	protein trimerization//regulation of transcription, DNA-templated//cell septum assembly//FtsZ-dependent cytokinesis//intra-Golgi vesicle-mediated transport	GO:0019901//GO:0003700//GO:0043565	protein kinase binding//DNA-binding transcription factor activity//sequence-specific DNA binding	GO:0030173//GO:0005667//GO:0005737	integral component of Golgi membrane//transcription regulator complex//cytoplasm	--	--	--	--	--	Cluster-20725.3-1F	bHLH	bHLH	1373	937927069	BAT01986.1	492	8.9e-47	Os07g0543000 [Oryza sativa Japonica Group]	FP095487.1	FP095487	288	1.27e-146	Phyllostachys edulis cDNA clone: bphyst019o01, full insert sequence	-	-	-	http://www.genome.jp/dbget-bin/www_bget?ko:-	Q9FH37	306	1.2e-26	Transcription factor ILR3 OS=Arabidopsis thaliana OX=3702 GN=ILR3 PE=1 SV=1	PF02183//PF15898//PF00170//PF06005//PF16331//PF07716//PF08172	Homeobox associated leucine zipper//cGMP-dependent protein kinase interacting domain//bZIP transcription factor//Cell division protein ZapB//TolA binding protein trimerisation//Basic region leucine zipper//CASP C terminal	GO:0070206//GO:0006355//GO:0090529//GO:0043093//GO:0006891	protein trimerization//regulation of transcription, DNA-templated//cell septum assembly//FtsZ-dependent cytokinesis//intra-Golgi vesicle-mediated transport	GO:0019901//GO:0003700//GO:0043565
Cluster-10432.15915	1464	RLN17662.1	transcription factor bHLH61-like [Panicum miliaceum]	XM_015758266	PREDICTED: Oryza sativa Japonica Group transcription factor TDR-like (LOC4349271), mRNA	-	-	Q9LSL1	Transcription factor bHLH93 OS=Arabidopsis thaliana OX=3702 GN=BHLH93 PE=1 SV=1	PF00010	Helix-loop-helix DNA-binding domain	--	--	GO:0046983	protein dimerization activity	--	--	--	--	--	--	--	Cluster-10432.15915-2R	bHLH	bHLH	1464	1492250886	RLN17662.1	754	3.9e-77	transcription factor bHLH61-like [Panicum miliaceum]	XM_015758266.2	XM_015758266	211	8.63e-104	PREDICTED: Oryza sativa Japonica Group transcription factor TDR-like (LOC4349271), mRNA	-	-	-	http://www.genome.jp/dbget-bin/www_bget?ko:-	Q9LSL1	403	7.5e-38	Transcription factor bHLH93 OS=Arabidopsis thaliana OX=3702 GN=BHLH93 PE=1 SV=1	PF00010	Helix-loop-helix DNA-binding domain	--	--	GO:0046983
Cluster-10432.8928	1363	CCI55406.1	PH01B015M02.7 [Phyllostachys edulis]	FO203443	Phyllostachys heterocycla genomic DNA, BAC clone: PH01B015M02, complete sequence	-	-	O80674	Transcription factor bHLH106 OS=Arabidopsis thaliana OX=3702 GN=BHLH106 PE=2 SV=1	PF00010//PF03060	Helix-loop-helix DNA-binding domain//Nitronate monooxygenase	GO:0006807//GO:0055114	nitrogen compound metabolic process//oxidation-reduction process	GO:0046983//GO:0018580	protein dimerization activity//nitronate monooxygenase activity	--	--	--	--	--	--	--	Cluster-10432.8928-0R	bHLH	bHLH	1363	440577382	CCI55406.1	584	1.9e-57	PH01B015M02.7 [Phyllostachys edulis]	FO203443.1	FO203443	582	0	Phyllostachys heterocycla genomic DNA, BAC clone: PH01B015M02, complete sequence	-	-	-	http://www.genome.jp/dbget-bin/www_bget?ko:-	O80674	228	1.4e-17	Transcription factor bHLH106 OS=Arabidopsis thaliana OX=3702 GN=BHLH106 PE=2 SV=1	PF00010//PF03060	Helix-loop-helix DNA-binding domain//Nitronate monooxygenase	GO:0006807//GO:0055114	nitrogen compound metabolic process//oxidation-reduction process	GO:0046983//GO:0018580
Cluster-17671.0	457	EMS63183.1	Transcription factor PIF3 [Triticum urartu]	FP096231	Phyllostachys edulis cDNA clone: bphyem110h10, full insert sequence	-	-	Q8W2F3	Transcription factor PIF4 OS=Arabidopsis thaliana OX=3702 GN=PIF4 PE=1 SV=1	PF00010	Helix-loop-helix DNA-binding domain	--	--	GO:0046983	protein dimerization activity	--	--	--	--	--	--	--	Cluster-17671.0-0R	bHLH	bHLH	457	474357532	EMS63183.1	361	4.6e-32	Transcription factor PIF3 [Triticum urartu]	FP096231.1	FP096231	207	4.28e-102	Phyllostachys edulis cDNA clone: bphyem110h10, full insert sequence	-	-	-	http://www.genome.jp/dbget-bin/www_bget?ko:-	Q8W2F3	219	5.1e-17	Transcription factor PIF4 OS=Arabidopsis thaliana OX=3702 GN=PIF4 PE=1 SV=1	PF00010	Helix-loop-helix DNA-binding domain	--	--	GO:0046983
Cluster-17671.1	1252	CCI55348.1	PH01B019A14.17 [Phyllostachys edulis]	FP096231	Phyllostachys edulis cDNA clone: bphyem110h10, full insert sequence	-	-	Q8GZM7	Transcription factor PIF1 OS=Arabidopsis thaliana OX=3702 GN=PIF1 PE=1 SV=1	PF00010	Helix-loop-helix DNA-binding domain	--	--	GO:0046983	protein dimerization activity	--	--	--	--	--	--	--	Cluster-17671.1-0F	bHLH	bHLH	1252	440577342	CCI55348.1	868	2e-90	PH01B019A14.17 [Phyllostachys edulis]	FP096231.1	FP096231	508	0	Phyllostachys edulis cDNA clone: bphyem110h10, full insert sequence	-	-	-	http://www.genome.jp/dbget-bin/www_bget?ko:-	Q8GZM7	275	4.5e-23	Transcription factor PIF1 OS=Arabidopsis thaliana OX=3702 GN=PIF1 PE=1 SV=1	PF00010	Helix-loop-helix DNA-binding domain	--	--	GO:0046983
Cluster-10432.15927	1329	RLN41447.1	transcription factor bHLH61-like [Panicum miliaceum]	XM_002465861	PREDICTED: Sorghum bicolor transcription factor bHLH61 (LOC8057408), mRNA	-	-	Q9LSL1	Transcription factor bHLH93 OS=Arabidopsis thaliana OX=3702 GN=BHLH93 PE=1 SV=1	PF00010	Helix-loop-helix DNA-binding domain	--	--	GO:0046983	protein dimerization activity	--	--	--	--	--	--	--	Cluster-10432.15927-2R	bHLH	bHLH	1329	1492276842	RLN41447.1	688	1.6e-69	transcription factor bHLH61-like [Panicum miliaceum]	XM_002465861.2	XM_002465861	164	1.05e-77	PREDICTED: Sorghum bicolor transcription factor bHLH61 (LOC8057408), mRNA	-	-	-	http://www.genome.jp/dbget-bin/www_bget?ko:-	Q9LSL1	480	8e-47	Transcription factor bHLH93 OS=Arabidopsis thaliana OX=3702 GN=BHLH93 PE=1 SV=1	PF00010	Helix-loop-helix DNA-binding domain	--	--	GO:0046983
Cluster-13018.0	931	BAS82538.1	Os03g0171700 [Oryza sativa Japonica Group]	FP095220	Phyllostachys edulis cDNA clone: bphyst033d21, full insert sequence	-	-	A2XD15	Transcription factor ILI3 OS=Oryza sativa subsp. indica OX=39946 GN=ILI3 PE=3 SV=1	PF00010//PF06371	Helix-loop-helix DNA-binding domain//Diaphanous GTPase-binding Domain	GO:0030036	actin cytoskeleton organization	GO:0046983//GO:0003779//GO:0017048	protein dimerization activity//actin binding//Rho GTPase binding	--	--	--	--	--	--	--	Cluster-13018.0-1R	bHLH	bHLH	931	937907618	BAS82538.1	260	4.8e-20	Os03g0171700 [Oryza sativa Japonica Group]	FP095220.1	FP095220	438	0	Phyllostachys edulis cDNA clone: bphyst033d21, full insert sequence	-	-	-	http://www.genome.jp/dbget-bin/www_bget?ko:-	A2XD15	260	1.8e-21	Transcription factor ILI3 OS=Oryza sativa subsp. indica OX=39946 GN=ILI3 PE=3 SV=1	PF00010//PF06371	Helix-loop-helix DNA-binding domain//Diaphanous GTPase-binding Domain	GO:0030036	actin cytoskeleton organization	GO:0046983//GO:0003779//GO:0017048
Cluster-10432.25297	1056	OEL36831.1	hypothetical protein BAE44_0002153 [Dichanthelium oligosanthes]	FP094213	Phyllostachys edulis cDNA clone: bphylf003c24, full insert sequence	-	-	F4JIJ7	Transcription factor bHLH162 OS=Arabidopsis thaliana OX=3702 GN=BHLH162 PE=1 SV=1	PF00010	Helix-loop-helix DNA-binding domain	--	--	GO:0046983	protein dimerization activity	--	--	--	--	--	--	--	Cluster-10432.25297-2R	bHLH	bHLH	1056	1070991008	OEL36831.1	543	8.3e-53	hypothetical protein BAE44_0002153 [Dichanthelium oligosanthes]	FP094213.1	FP094213	372	0	Phyllostachys edulis cDNA clone: bphylf003c24, full insert sequence	-	-	-	http://www.genome.jp/dbget-bin/www_bget?ko:-	F4JIJ7	160	8.1e-10	Transcription factor bHLH162 OS=Arabidopsis thaliana OX=3702 GN=BHLH162 PE=1 SV=1	PF00010	Helix-loop-helix DNA-binding domain	--	--	GO:0046983
Cluster-10432.18368	2513	RLM93315.1	transcription factor APG-like isoform X1 [Panicum miliaceum]	CP018157	Oryza sativa Indica Group cultivar Shuhui498 chromosome 1 sequence	K12126	phytochrome-interacting factor 3	Q0JNI9	Transcription factor PHYTOCHROME INTERACTING FACTOR-LIKE 15 OS=Oryza sativa subsp. japonica OX=39947 GN=PIL15 PE=1 SV=2	PF00010	Helix-loop-helix DNA-binding domain	--	--	GO:0046983	protein dimerization activity	--	--	--	--	--	--	--	Cluster-10432.18368-0F	bHLH	bHLH	2513	1492224703	RLM93315.1	1652	5e-181	transcription factor APG-like isoform X1 [Panicum miliaceum]	CP018157.1	CP018157	508	0	Oryza sativa Indica Group cultivar Shuhui498 chromosome 1 sequence	K12126	PIF3	phytochrome-interacting factor 3	http://www.genome.jp/dbget-bin/www_bget?ko:K12126	Q0JNI9	1632	4e-180	Transcription factor PHYTOCHROME INTERACTING FACTOR-LIKE 15 OS=Oryza sativa subsp. japonica OX=39947 GN=PIL15 PE=1 SV=2	PF00010	Helix-loop-helix DNA-binding domain	--	--	GO:0046983
Cluster-4819.0	497	OEL19907.1	Transcription factor bHLH25 [Dichanthelium oligosanthes]	XM_025940065	PREDICTED: Panicum hallii transcription factor NAI1-like (LOC112876033), transcript variant X2, mRNA	-	-	--	--	PF00010	Helix-loop-helix DNA-binding domain	--	--	GO:0046983	protein dimerization activity	--	--	--	--	--	--	--	Cluster-4819.0-2R	bHLH	bHLH	497	1070929270	OEL19907.1	365	1.7e-32	Transcription factor bHLH25 [Dichanthelium oligosanthes]	XM_025940065.1	XM_025940065	141	2.28e-65	PREDICTED: Panicum hallii transcription factor NAI1-like (LOC112876033), transcript variant X2, mRNA	-	-	-	http://www.genome.jp/dbget-bin/www_bget?ko:-	--	--	--	--	PF00010	Helix-loop-helix DNA-binding domain	--	--	GO:0046983
Cluster-10432.20546	2701	ADX60274.1	bHLH transcription factor, partial [Oryza sativa Japonica Group]	FP092954	Phyllostachys edulis cDNA clone: bphyst015l24, full insert sequence	-	-	A2Y0T4	60S ribosomal protein L10-2 OS=Oryza sativa subsp. indica OX=39946 GN=SG12 PE=2 SV=2	PF11883//PF00252//PF00010	Domain of unknown function (DUF3403)//Ribosomal protein L16p/L10e//Helix-loop-helix DNA-binding domain	GO:0009069//GO:0006412//GO:0016310//GO:0042254	serine family amino acid metabolic process//translation//phosphorylation//ribosome biogenesis	GO:0046983//GO:0004674//GO:0003735	protein dimerization activity//protein serine/threonine kinase activity//structural constituent of ribosome	GO:0005840	ribosome	KOG0857	60s ribosomal protein L10	--	--	--	Cluster-10432.20546-1R	bHLH	bHLH	2701	323388939	ADX60274.1	950	1.4e-99	bHLH transcription factor, partial [Oryza sativa Japonica Group]	FP092954.1	FP092954	314	8.9e-161	Phyllostachys edulis cDNA clone: bphyst015l24, full insert sequence	-	-	-	http://www.genome.jp/dbget-bin/www_bget?ko:-	A2Y0T4	506	1.6e-49	60S ribosomal protein L10-2 OS=Oryza sativa subsp. indica OX=39946 GN=SG12 PE=2 SV=2	PF11883//PF00252//PF00010	Domain of unknown function (DUF3403)//Ribosomal protein L16p/L10e//Helix-loop-helix DNA-binding domain	GO:0009069//GO:0006412//GO:0016310//GO:0042254	serine family amino acid metabolic process//translation//phosphorylation//ribosome biogenesis	GO:0046983//GO:0004674//GO:0003735
Cluster-10432.504	1912	XP_004971151.1	transcription factor ICE1 [Setaria italica]	XM_015795517	PREDICTED: Oryza sativa Japonica Group transcription factor ICE1 (LOC4326959), mRNA	-	-	Q9LSE2	Transcription factor ICE1 OS=Arabidopsis thaliana OX=3702 GN=SCRM PE=1 SV=1	PF07941//PF04117//PF00010	Potassium channel Kv1.4 tandem inactivation domain//Mpv17 / PMP22 family//Helix-loop-helix DNA-binding domain	GO:0006813	potassium ion transport	GO:0005249//GO:0046983//GO:0030955	voltage-gated potassium channel activity//protein dimerization activity//potassium ion binding	GO:0016021//GO:0008076	integral component of membrane//voltage-gated potassium channel complex	--	--	--	--	--	Cluster-10432.504-2F	bHLH	bHLH	1912	514786696	XP_004971151.1	1163	1.9e-124	transcription factor ICE1 [Setaria italica]	XM_015795517.2	XM_015795517	531	0	PREDICTED: Oryza sativa Japonica Group transcription factor ICE1 (LOC4326959), mRNA	-	-	-	http://www.genome.jp/dbget-bin/www_bget?ko:-	Q9LSE2	767	6.1e-80	Transcription factor ICE1 OS=Arabidopsis thaliana OX=3702 GN=SCRM PE=1 SV=1	PF07941//PF04117//PF00010	Potassium channel Kv1.4 tandem inactivation domain//Mpv17 / PMP22 family//Helix-loop-helix DNA-binding domain	GO:0006813	potassium ion transport	GO:0005249//GO:0046983//GO:0030955
Cluster-10142.0	2412	KQK18613.1	hypothetical protein BRADI_1g43650v3 [Brachypodium distachyon]	XM_003563909	PREDICTED: Brachypodium distachyon transcription factor bHLH49 (LOC100829992), mRNA	-	-	Q9CAA9	Transcription factor bHLH49 OS=Arabidopsis thaliana OX=3702 GN=BHLH49 PE=1 SV=1	PF00010	Helix-loop-helix DNA-binding domain	--	--	GO:0046983	protein dimerization activity	--	--	--	--	--	--	--	Cluster-10142.0-2F	bHLH	bHLH	2412	944083261	KQK18613.1	1687	4.2e-185	hypothetical protein BRADI_1g43650v3 [Brachypodium distachyon]	XM_003563909.4	XM_003563909	872	0	PREDICTED: Brachypodium distachyon transcription factor bHLH49 (LOC100829992), mRNA	-	-	-	http://www.genome.jp/dbget-bin/www_bget?ko:-	Q9CAA9	599	2.3e-60	Transcription factor bHLH49 OS=Arabidopsis thaliana OX=3702 GN=BHLH49 PE=1 SV=1	PF00010	Helix-loop-helix DNA-binding domain	--	--	GO:0046983
Cluster-16849.0	1474	OEL36911.1	Transcription factor bHLH96 [Dichanthelium oligosanthes]	XM_004983154	PREDICTED: Setaria italica transcription factor bHLH96 (LOC101762834), mRNA	-	-	Q9C7T4	Transcription factor bHLH96 OS=Arabidopsis thaliana OX=3702 GN=BHLH96 PE=1 SV=1	PF00010	Helix-loop-helix DNA-binding domain	--	--	GO:0046983	protein dimerization activity	--	--	--	--	--	--	--	Cluster-16849.0-1F	bHLH	bHLH	1474	1070991418	OEL36911.1	891	5.2e-93	Transcription factor bHLH96 [Dichanthelium oligosanthes]	XM_004983154.2	XM_004983154	333	1.32e-171	PREDICTED: Setaria italica transcription factor bHLH96 (LOC101762834), mRNA	-	-	-	http://www.genome.jp/dbget-bin/www_bget?ko:-	Q9C7T4	577	5e-58	Transcription factor bHLH96 OS=Arabidopsis thaliana OX=3702 GN=BHLH96 PE=1 SV=1	PF00010	Helix-loop-helix DNA-binding domain	--	--	GO:0046983
Cluster-22117.0	1670	XP_025814593.1	transcription factor bHLH128-like [Panicum hallii]	FP097245	Phyllostachys edulis cDNA clone: bphyst027a03, full insert sequence	-	-	Q8H102	Transcription factor bHLH128 OS=Arabidopsis thaliana OX=3702 GN=BHLH128 PE=1 SV=1	PF00010	Helix-loop-helix DNA-binding domain	--	--	GO:0046983	protein dimerization activity	--	--	--	--	--	--	--	Cluster-22117.0-1R	bHLH	bHLH	1670	1435156322	XP_025814593.1	1281	3.5e-138	transcription factor bHLH128-like [Panicum hallii]	FP097245.1	FP097245	854	0	Phyllostachys edulis cDNA clone: bphyst027a03, full insert sequence	-	-	-	http://www.genome.jp/dbget-bin/www_bget?ko:-	Q8H102	513	1.5e-50	Transcription factor bHLH128 OS=Arabidopsis thaliana OX=3702 GN=BHLH128 PE=1 SV=1	PF00010	Helix-loop-helix DNA-binding domain	--	--	GO:0046983
Cluster-10432.12015	2343	BAJ85584.1	predicted protein [Hordeum vulgare subsp. vulgare]	AK354365	Hordeum vulgare subsp. vulgare mRNA for predicted protein, complete cds, clone: NIASHv1006N15	-	-	A0A3Q7ELQ2	Transcription factor MTB1 OS=Solanum lycopersicum OX=4081 GN=MTB1 PE=1 SV=1	PF00095//PF00010//PF05297	WAP-type (Whey Acidic Protein) 'four-disulfide core'//Helix-loop-helix DNA-binding domain//Herpesvirus latent membrane protein 1 (LMP1)	GO:0019087	transformation of host cell by virus	GO:0030414//GO:0046983	peptidase inhibitor activity//protein dimerization activity	GO:0005576//GO:0016021	extracellular region//integral component of membrane	--	--	--	--	--	Cluster-10432.12015-0F	bHLH	bHLH	2343	326494978	BAJ85584.1	2312	1.4e-257	predicted protein [Hordeum vulgare subsp. vulgare]	AK354365.1	AK354365	1152	0	Hordeum vulgare subsp. vulgare mRNA for predicted protein, complete cds, clone: NIASHv1006N15	-	-	-	http://www.genome.jp/dbget-bin/www_bget?ko:-	A0A3Q7ELQ2	1203	2.1e-130	Transcription factor MTB1 OS=Solanum lycopersicum OX=4081 GN=MTB1 PE=1 SV=1	PF00095//PF00010//PF05297	WAP-type (Whey Acidic Protein) 'four-disulfide core'//Helix-loop-helix DNA-binding domain//Herpesvirus latent membrane protein 1 (LMP1)	GO:0019087	transformation of host cell by virus	GO:0030414//GO:0046983
Cluster-20876.0	437	CAE01659.2	OSJNBa0084K20.3 [Oryza sativa Japonica Group]	XM_015781197	PREDICTED: Oryza sativa Japonica Group transcription factor bHLH129 (LOC4336235), mRNA	-	-	Q8H102	Transcription factor bHLH128 OS=Arabidopsis thaliana OX=3702 GN=BHLH128 PE=1 SV=1	PF00010	Helix-loop-helix DNA-binding domain	--	--	GO:0046983	protein dimerization activity	--	--	--	--	--	--	--	Cluster-20876.0-2R	bHLH	bHLH	437	38345229	CAE01659.2	408	1.5e-37	OSJNBa0084K20.3 [Oryza sativa Japonica Group]	XM_015781197.2	XM_015781197	201	8.83e-99	PREDICTED: Oryza sativa Japonica Group transcription factor bHLH129 (LOC4336235), mRNA	-	-	-	http://www.genome.jp/dbget-bin/www_bget?ko:-	Q8H102	323	4.2e-29	Transcription factor bHLH128 OS=Arabidopsis thaliana OX=3702 GN=BHLH128 PE=1 SV=1	PF00010	Helix-loop-helix DNA-binding domain	--	--	GO:0046983
Cluster-10432.8860	3167	OEL33192.1	Transcription factor MYC2 [Dichanthelium oligosanthes]	XM_025939287	PREDICTED: Panicum hallii transcription factor MYC2-like (LOC112875435), mRNA	K13422	transcription factor MYC2	Q336P5	Transcription factor MYC2 OS=Oryza sativa subsp. japonica OX=39947 GN=MYC2 PE=1 SV=1	PF00010	Helix-loop-helix DNA-binding domain	--	--	GO:0046983	protein dimerization activity	--	--	--	--	--	--	--	Cluster-10432.8860-1R	bHLH	bHLH	3167	1070975440	OEL33192.1	2556	9.5e-286	Transcription factor MYC2 [Dichanthelium oligosanthes]	XM_025939287.1	XM_025939287	1282	0	PREDICTED: Panicum hallii transcription factor MYC2-like (LOC112875435), mRNA	K13422	MYC2	transcription factor MYC2	http://www.genome.jp/dbget-bin/www_bget?ko:K13422	Q336P5	2477	5.2e-278	Transcription factor MYC2 OS=Oryza sativa subsp. japonica OX=39947 GN=MYC2 PE=1 SV=1	PF00010	Helix-loop-helix DNA-binding domain	--	--	GO:0046983
Cluster-10432.1142	1864	XP_020150412.1	putative transcription factor bHLH041 [Aegilops tauschii subsp. tauschii]	XM_015775041	PREDICTED: Oryza sativa Japonica Group putative transcription factor bHLH041 (LOC4326315), mRNA	-	-	Q9LTS4	Putative transcription factor bHLH041 OS=Arabidopsis thaliana OX=3702 GN=BHLH41 PE=3 SV=1	PF04272//PF00010	Phospholamban//Helix-loop-helix DNA-binding domain	GO:0006816//GO:0006810	calcium ion transport//transport	GO:0042030//GO:0046983//GO:0005246	ATPase inhibitor activity//protein dimerization activity//calcium channel regulator activity	GO:0016020	membrane	--	--	--	--	--	Cluster-10432.1142-2R	bHLH	bHLH	1864	1149698868	XP_020150412.1	1066	3.3e-113	putative transcription factor bHLH041 [Aegilops tauschii subsp. tauschii]	XM_015775041.2	XM_015775041	306	1.71e-156	PREDICTED: Oryza sativa Japonica Group putative transcription factor bHLH041 (LOC4326315), mRNA	-	-	-	http://www.genome.jp/dbget-bin/www_bget?ko:-	Q9LTS4	275	6.7e-23	Putative transcription factor bHLH041 OS=Arabidopsis thaliana OX=3702 GN=BHLH41 PE=3 SV=1	PF04272//PF00010	Phospholamban//Helix-loop-helix DNA-binding domain	GO:0006816//GO:0006810	calcium ion transport//transport	GO:0042030//GO:0046983//GO:0005246
Cluster-10432.8790	1747	XP_015690454.1	PREDICTED: LOW QUALITY PROTEIN: transcription factor bHLH61-like [Oryza brachyantha]	XM_004985740	PREDICTED: Setaria italica transcription factor bHLH61 (LOC101761762), mRNA	-	-	Q9LSL1	Transcription factor bHLH93 OS=Arabidopsis thaliana OX=3702 GN=BHLH93 PE=1 SV=1	PF15551//PF00010	Domain of unknown function (DUF4656)//Helix-loop-helix DNA-binding domain	GO:0003334	keratinocyte development	GO:0046983	protein dimerization activity	--	--	--	--	--	--	--	Cluster-10432.8790-0F	bHLH	bHLH	1747	1002847749	XP_015690454.1	1017	1.5e-107	PREDICTED: LOW QUALITY PROTEIN: transcription factor bHLH61-like [Oryza brachyantha]	XM_004985740.3	XM_004985740	486	0	PREDICTED: Setaria italica transcription factor bHLH61 (LOC101761762), mRNA	-	-	-	http://www.genome.jp/dbget-bin/www_bget?ko:-	Q9LSL1	420	9.6e-40	Transcription factor bHLH93 OS=Arabidopsis thaliana OX=3702 GN=BHLH93 PE=1 SV=1	PF15551//PF00010	Domain of unknown function (DUF4656)//Helix-loop-helix DNA-binding domain	GO:0003334	keratinocyte development	GO:0046983
Cluster-24447.4	529	BAS77704.1	Os02g0221100 [Oryza sativa Japonica Group]	XM_015768453	PREDICTED: Oryza sativa Japonica Group putative transcription factor bHLH041 (LOC9269769), mRNA	-	-	Q9LTS4	Putative transcription factor bHLH041 OS=Arabidopsis thaliana OX=3702 GN=BHLH41 PE=3 SV=1	PF00010	Helix-loop-helix DNA-binding domain	--	--	GO:0046983	protein dimerization activity	--	--	--	--	--	--	--	Cluster-24447.4-1F	bHLH	bHLH	529	937902650	BAS77704.1	480	8.4e-46	Os02g0221100 [Oryza sativa Japonica Group]	XM_015768453.2	XM_015768453	127	1.48e-57	PREDICTED: Oryza sativa Japonica Group putative transcription factor bHLH041 (LOC9269769), mRNA	-	-	-	http://www.genome.jp/dbget-bin/www_bget?ko:-	Q9LTS4	173	1.3e-11	Putative transcription factor bHLH041 OS=Arabidopsis thaliana OX=3702 GN=BHLH41 PE=3 SV=1	PF00010	Helix-loop-helix DNA-binding domain	--	--	GO:0046983
Cluster-10432.21022	2427	XP_020176409.1	transcription factor bHLH35-like isoform X1 [Aegilops tauschii subsp. tauschii]	XM_020320823	PREDICTED: Aegilops tauschii subsp. tauschii transcription factor bHLH35-like (LOC109762016), transcript variant X3, mRNA	-	-	Q2HIV9	Transcription factor bHLH35 OS=Arabidopsis thaliana OX=3702 GN=BHLH35 PE=2 SV=1	PF04093//PF00010	rod shape-determining protein MreD//Helix-loop-helix DNA-binding domain	GO:0008360	regulation of cell shape	GO:0046983	protein dimerization activity	GO:0016021	integral component of membrane	--	--	--	--	--	Cluster-10432.21022-1F	bHLH	bHLH	2427	1149841029	XP_020176409.1	662	3e-66	transcription factor bHLH35-like isoform X1 [Aegilops tauschii subsp. tauschii]	XM_020320823.1	XM_020320823	237	5.09e-118	PREDICTED: Aegilops tauschii subsp. tauschii transcription factor bHLH35-like (LOC109762016), transcript variant X3, mRNA	-	-	-	http://www.genome.jp/dbget-bin/www_bget?ko:-	Q2HIV9	343	1.1e-30	Transcription factor bHLH35 OS=Arabidopsis thaliana OX=3702 GN=BHLH35 PE=2 SV=1	PF04093//PF00010	rod shape-determining protein MreD//Helix-loop-helix DNA-binding domain	GO:0008360	regulation of cell shape	GO:0046983
Cluster-7169.0	946	XP_015637096.1	transcription factor bHLH94 [Oryza sativa Japonica Group]	XM_015836072	PREDICTED: Oryza brachyantha transcription factor bHLH96-like (LOC102700522), mRNA	-	-	Q9C7T4	Transcription factor bHLH96 OS=Arabidopsis thaliana OX=3702 GN=BHLH96 PE=1 SV=1	PF00010	Helix-loop-helix DNA-binding domain	--	--	GO:0046983	protein dimerization activity	--	--	--	--	--	--	--	Cluster-7169.0-0F	bHLH	bHLH	946	1002265528	XP_015637096.1	767	7.9e-79	transcription factor bHLH94 [Oryza sativa Japonica Group]	XM_015836072.1	XM_015836072	354	0	PREDICTED: Oryza brachyantha transcription factor bHLH96-like (LOC102700522), mRNA	-	-	-	http://www.genome.jp/dbget-bin/www_bget?ko:-	Q9C7T4	286	1.8e-24	Transcription factor bHLH96 OS=Arabidopsis thaliana OX=3702 GN=BHLH96 PE=1 SV=1	PF00010	Helix-loop-helix DNA-binding domain	--	--	GO:0046983
Cluster-10432.25192	1729	XP_004973867.1	transcription factor bHLH130 isoform X1 [Setaria italica]	XM_020319242	PREDICTED: Aegilops tauschii subsp. tauschii transcription factor bHLH130-like (LOC109760411), mRNA	-	-	Q66GR3	Transcription factor bHLH130 OS=Arabidopsis thaliana OX=3702 GN=BHLH130 PE=1 SV=1	PF00010	Helix-loop-helix DNA-binding domain	--	--	GO:0046983	protein dimerization activity	--	--	--	--	--	--	--	Cluster-10432.25192-2F	bHLH	bHLH	1729	514797715	XP_004973867.1	1248	2.4e-134	transcription factor bHLH130 isoform X1 [Setaria italica]	XM_020319242.1	XM_020319242	722	0	PREDICTED: Aegilops tauschii subsp. tauschii transcription factor bHLH130-like (LOC109760411), mRNA	-	-	-	http://www.genome.jp/dbget-bin/www_bget?ko:-	Q66GR3	486	2.1e-47	Transcription factor bHLH130 OS=Arabidopsis thaliana OX=3702 GN=BHLH130 PE=1 SV=1	PF00010	Helix-loop-helix DNA-binding domain	--	--	GO:0046983
Cluster-6980.2	2059	EEC69654.1	hypothetical protein OsI_39066 [Oryza sativa Indica Group]	XM_015762593	PREDICTED: Oryza sativa Japonica Group transcription factor PHYTOCHROME INTERACTING FACTOR-LIKE 13-like (LOC4352761), transcript variant X6, mRNA	K16189	phytochrome-interacting factor 4	Q10CH5	Transcription factor PHYTOCHROME INTERACTING FACTOR-LIKE 13 OS=Oryza sativa subsp. japonica OX=39947 GN=PIL13 PE=1 SV=1	PF00010	Helix-loop-helix DNA-binding domain	--	--	GO:0046983	protein dimerization activity	--	--	--	--	--	--	--	Cluster-6980.2-0R	bHLH	bHLH	2059	218187227	EEC69654.1	1061	1.4e-112	hypothetical protein OsI_39066 [Oryza sativa Indica Group]	XM_015762593.1	XM_015762593	329	3.1e-169	PREDICTED: Oryza sativa Japonica Group transcription factor PHYTOCHROME INTERACTING FACTOR-LIKE 13-like (LOC4352761), transcript variant X6, mRNA	K16189	PIF4	phytochrome-interacting factor 4	http://www.genome.jp/dbget-bin/www_bget?ko:K16189	Q10CH5	354	5.1e-32	Transcription factor PHYTOCHROME INTERACTING FACTOR-LIKE 13 OS=Oryza sativa subsp. japonica OX=39947 GN=PIL13 PE=1 SV=1	PF00010	Helix-loop-helix DNA-binding domain	--	--	GO:0046983
Cluster-6557.0	1114	BAF04001.1	Os01g0159800 [Oryza sativa Japonica Group]	XM_004978225	PREDICTED: Setaria italica transcription factor bHLH51 (LOC101767805), mRNA	-	-	Q9XEF0	Transcription factor bHLH51 OS=Arabidopsis thaliana OX=3702 GN=BHLH51 PE=2 SV=1	PF00010	Helix-loop-helix DNA-binding domain	--	--	GO:0046983	protein dimerization activity	--	--	--	--	--	--	--	Cluster-6557.0-2F	bHLH	bHLH	1114	113531618	BAF04001.1	702	3.2e-71	Os01g0159800 [Oryza sativa Japonica Group]	XM_004978225.2	XM_004978225	250	1.36e-125	PREDICTED: Setaria italica transcription factor bHLH51 (LOC101767805), mRNA	-	-	-	http://www.genome.jp/dbget-bin/www_bget?ko:-	Q9XEF0	282	6.1e-24	Transcription factor bHLH51 OS=Arabidopsis thaliana OX=3702 GN=BHLH51 PE=2 SV=1	PF00010	Helix-loop-helix DNA-binding domain	--	--	GO:0046983
Cluster-73.0	2336	XP_020189852.1	transcription factor bHLH30-like [Aegilops tauschii subsp. tauschii]	XM_020334263	PREDICTED: Aegilops tauschii subsp. tauschii transcription factor bHLH30-like (LOC109775520), mRNA	-	-	Q9S7Y1	Transcription factor bHLH30 OS=Arabidopsis thaliana OX=3702 GN=BHLH30 PE=1 SV=1	PF00672//PF00010	HAMP domain//Helix-loop-helix DNA-binding domain	GO:0007165	signal transduction	GO:0046983	protein dimerization activity	GO:0016021	integral component of membrane	--	--	--	--	--	Cluster-73.0-1R	bHLH	bHLH	2336	1149847415	XP_020189852.1	738	4.5e-75	transcription factor bHLH30-like [Aegilops tauschii subsp. tauschii]	XM_020334263.1	XM_020334263	321	9.87e-165	PREDICTED: Aegilops tauschii subsp. tauschii transcription factor bHLH30-like (LOC109775520), mRNA	-	-	-	http://www.genome.jp/dbget-bin/www_bget?ko:-	Q9S7Y1	313	3.3e-27	Transcription factor bHLH30 OS=Arabidopsis thaliana OX=3702 GN=BHLH30 PE=1 SV=1	PF00672//PF00010	HAMP domain//Helix-loop-helix DNA-binding domain	GO:0007165	signal transduction	GO:0046983
Cluster-7050.0	1110	PNT64740.1	hypothetical protein BRADI_4g32470v3 [Brachypodium distachyon]	CP018164	Oryza sativa Indica Group cultivar Shuhui498 chromosome 8 sequence	-	-	--	--	PF00010	Helix-loop-helix DNA-binding domain	--	--	GO:0046983	protein dimerization activity	--	--	--	--	--	--	--	Cluster-7050.0-2F	bHLH	bHLH	1110	1334355438	PNT64740.1	300	1.3e-24	hypothetical protein BRADI_4g32470v3 [Brachypodium distachyon]	CP018164.1	CP018164	282	2.21e-143	Oryza sativa Indica Group cultivar Shuhui498 chromosome 8 sequence	-	-	-	http://www.genome.jp/dbget-bin/www_bget?ko:-	--	--	--	--	PF00010	Helix-loop-helix DNA-binding domain	--	--	GO:0046983
Cluster-10915.0	1690	XP_006647763.1	PREDICTED: transcription factor bHLH63-like [Oryza brachyantha]	XM_015771995	PREDICTED: Oryza sativa Japonica Group transcription factor bHLH63 (LOC4330462), mRNA	-	-	Q8GY61	Transcription factor bHLH63 OS=Arabidopsis thaliana OX=3702 GN=BHLH63 PE=1 SV=1	PF00010	Helix-loop-helix DNA-binding domain	--	--	GO:0046983	protein dimerization activity	--	--	--	--	--	--	--	Cluster-10915.0-2F	bHLH	bHLH	1690	573920320	XP_006647763.1	928	3e-97	PREDICTED: transcription factor bHLH63-like [Oryza brachyantha]	XM_015771995.2	XM_015771995	386	0	PREDICTED: Oryza sativa Japonica Group transcription factor bHLH63 (LOC4330462), mRNA	-	-	-	http://www.genome.jp/dbget-bin/www_bget?ko:-	Q8GY61	306	1.5e-26	Transcription factor bHLH63 OS=Arabidopsis thaliana OX=3702 GN=BHLH63 PE=1 SV=1	PF00010	Helix-loop-helix DNA-binding domain	--	--	GO:0046983
Cluster-10432.7446	1471	XP_025795850.1	transcription factor NAI1-like isoform X2 [Panicum hallii]	XM_004982147	PREDICTED: Setaria italica transcription factor bHLH18 (LOC101770530), mRNA	-	-	Q9T072	Transcription factor bHLH25 OS=Arabidopsis thaliana OX=3702 GN=BHLH25 PE=2 SV=2	PF00010//PF08290	Helix-loop-helix DNA-binding domain//Hepatitis core protein, putative zinc finger	GO:0009405	pathogenesis	GO:0046983//GO:0005198	protein dimerization activity//structural molecule activity	--	--	--	--	--	--	--	Cluster-10432.7446-1R	bHLH	bHLH	1471	1435192827	XP_025795850.1	776	1.1e-79	transcription factor NAI1-like isoform X2 [Panicum hallii]	XM_004982147.2	XM_004982147	263	1.08e-132	PREDICTED: Setaria italica transcription factor bHLH18 (LOC101770530), mRNA	-	-	-	http://www.genome.jp/dbget-bin/www_bget?ko:-	Q9T072	329	2.9e-29	Transcription factor bHLH25 OS=Arabidopsis thaliana OX=3702 GN=BHLH25 PE=2 SV=2	PF00010//PF08290	Helix-loop-helix DNA-binding domain//Hepatitis core protein, putative zinc finger	GO:0009405	pathogenesis	GO:0046983//GO:0005198
Cluster-14034.0	1246	OEL13628.1	Transcription factor bHLH87 [Dichanthelium oligosanthes]	XM_025958895	PREDICTED: Panicum hallii transcription factor LATE FLOWERING-like (LOC112891895), mRNA	-	-	A0A0P0WQ90	Transcription factor LATE FLOWERING OS=Oryza sativa subsp. japonica OX=39947 GN=LF PE=1 SV=1	PF00010	Helix-loop-helix DNA-binding domain	--	--	GO:0046983	protein dimerization activity	--	--	--	--	--	--	--	Cluster-14034.0-0R	bHLH	bHLH	1246	1070886879	OEL13628.1	715	1.1e-72	Transcription factor bHLH87 [Dichanthelium oligosanthes]	XM_025958895.1	XM_025958895	417	0	PREDICTED: Panicum hallii transcription factor LATE FLOWERING-like (LOC112891895), mRNA	-	-	-	http://www.genome.jp/dbget-bin/www_bget?ko:-	A0A0P0WQ90	337	2.9e-30	Transcription factor LATE FLOWERING OS=Oryza sativa subsp. japonica OX=39947 GN=LF PE=1 SV=1	PF00010	Helix-loop-helix DNA-binding domain	--	--	GO:0046983
Cluster-24990.1	1775	XP_025800986.1	transcription factor bHLH49-like isoform X2 [Panicum hallii]	XM_015794790	PREDICTED: Oryza sativa Japonica Group transcription factor bHLH79 (LOC4345892), mRNA	-	-	Q9CAA9	Transcription factor bHLH49 OS=Arabidopsis thaliana OX=3702 GN=BHLH49 PE=1 SV=1	PF00010	Helix-loop-helix DNA-binding domain	--	--	GO:0046983	protein dimerization activity	--	--	--	--	--	--	--	Cluster-24990.1-1F	bHLH	bHLH	1775	1435123965	XP_025800986.1	841	3.9e-87	transcription factor bHLH49-like isoform X2 [Panicum hallii]	XM_015794790.2	XM_015794790	284	2.76e-144	PREDICTED: Oryza sativa Japonica Group transcription factor bHLH79 (LOC4345892), mRNA	-	-	-	http://www.genome.jp/dbget-bin/www_bget?ko:-	Q9CAA9	397	4.5e-37	Transcription factor bHLH49 OS=Arabidopsis thaliana OX=3702 GN=BHLH49 PE=1 SV=1	PF00010	Helix-loop-helix DNA-binding domain	--	--	GO:0046983
Cluster-10432.4010	2345	XP_010228425.1	transcription factor PIF4 isoform X1 [Brachypodium distachyon]	XM_010230123	PREDICTED: Brachypodium distachyon transcription factor PIF4 (LOC100831206), transcript variant X1, mRNA	K16189	phytochrome-interacting factor 4	Q10CH5	Transcription factor PHYTOCHROME INTERACTING FACTOR-LIKE 13 OS=Oryza sativa subsp. japonica OX=39947 GN=PIL13 PE=1 SV=1	PF00010//PF12937	Helix-loop-helix DNA-binding domain//F-box-like	--	--	GO:0046983//GO:0005515	protein dimerization activity//protein binding	--	--	--	--	--	--	--	Cluster-10432.4010-0R	bHLH	bHLH	2345	721620664	XP_010228425.1	886	3.1e-92	transcription factor PIF4 isoform X1 [Brachypodium distachyon]	XM_010230123.3	XM_010230123	408	0	PREDICTED: Brachypodium distachyon transcription factor PIF4 (LOC100831206), transcript variant X1, mRNA	K16189	PIF4	phytochrome-interacting factor 4	http://www.genome.jp/dbget-bin/www_bget?ko:K16189	Q10CH5	737	2.2e-76	Transcription factor PHYTOCHROME INTERACTING FACTOR-LIKE 13 OS=Oryza sativa subsp. japonica OX=39947 GN=PIL13 PE=1 SV=1	PF00010//PF12937	Helix-loop-helix DNA-binding domain//F-box-like	--	--	GO:0046983//GO:0005515
Cluster-7188.0	1764	XP_006660228.1	PREDICTED: transcription factor bHLH94 [Oryza brachyantha]	XM_015793927	PREDICTED: Oryza sativa Japonica Group transcription factor bHLH96 (LOC4345867), mRNA	-	-	Q9C7T4	Transcription factor bHLH96 OS=Arabidopsis thaliana OX=3702 GN=BHLH96 PE=1 SV=1	PF00010	Helix-loop-helix DNA-binding domain	--	--	GO:0046983	protein dimerization activity	--	--	--	--	--	--	--	Cluster-7188.0-1F	bHLH	bHLH	1764	573955979	XP_006660228.1	889	1.1e-92	PREDICTED: transcription factor bHLH94 [Oryza brachyantha]	XM_015793927.2	XM_015793927	314	5.77e-161	PREDICTED: Oryza sativa Japonica Group transcription factor bHLH96 (LOC4345867), mRNA	-	-	-	http://www.genome.jp/dbget-bin/www_bget?ko:-	Q9C7T4	512	2.1e-50	Transcription factor bHLH96 OS=Arabidopsis thaliana OX=3702 GN=BHLH96 PE=1 SV=1	PF00010	Helix-loop-helix DNA-binding domain	--	--	GO:0046983
Cluster-563.0	717	RLM91262.1	uncharacterized protein C2845_PM08G07460 [Panicum miliaceum]	XR_003229008	PREDICTED: Panicum hallii transcription factor bHLH162-like (LOC112894601), transcript variant X4, misc_RNA	-	-	F4JIJ7	Transcription factor bHLH162 OS=Arabidopsis thaliana OX=3702 GN=BHLH162 PE=1 SV=1	PF00010//PF00023	Helix-loop-helix DNA-binding domain//Ankyrin repeat	--	--	GO:0005515//GO:0046983	protein binding//protein dimerization activity	--	--	--	--	--	--	--	Cluster-563.0-0F	bHLH	bHLH	717	1492222650	RLM91262.1	542	7.4e-53	uncharacterized protein C2845_PM08G07460 [Panicum miliaceum]	XR_003229008.1	XR_003229008	286	8.37e-146	PREDICTED: Panicum hallii transcription factor bHLH162-like (LOC112894601), transcript variant X4, misc_RNA	-	-	-	http://www.genome.jp/dbget-bin/www_bget?ko:-	F4JIJ7	174	1.3e-11	Transcription factor bHLH162 OS=Arabidopsis thaliana OX=3702 GN=BHLH162 PE=1 SV=1	PF00010//PF00023	Helix-loop-helix DNA-binding domain//Ankyrin repeat	--	--	GO:0005515//GO:0046983
Cluster-7116.0	2486	RLN43422.1	transcription factor PIF1-like isoform X2 [Panicum miliaceum]	XM_004982295	PREDICTED: Setaria italica transcription factor PIF1 (LOC101760676), transcript variant X4, mRNA	K16189	phytochrome-interacting factor 4	Q10CH5	Transcription factor PHYTOCHROME INTERACTING FACTOR-LIKE 13 OS=Oryza sativa subsp. japonica OX=39947 GN=PIL13 PE=1 SV=1	PF00010//PF05009	Helix-loop-helix DNA-binding domain//Epstein-Barr virus nuclear antigen 3 (EBNA-3)	GO:0016032	viral process	GO:0046983	protein dimerization activity	GO:0042025	host cell nucleus	--	--	--	--	--	Cluster-7116.0-2R	bHLH	bHLH	2486	1492278817	RLN43422.1	1315	5.9e-142	transcription factor PIF1-like isoform X2 [Panicum miliaceum]	XM_004982295.3	XM_004982295	688	0	PREDICTED: Setaria italica transcription factor PIF1 (LOC101760676), transcript variant X4, mRNA	K16189	PIF4	phytochrome-interacting factor 4	http://www.genome.jp/dbget-bin/www_bget?ko:K16189	Q10CH5	358	2.1e-32	Transcription factor PHYTOCHROME INTERACTING FACTOR-LIKE 13 OS=Oryza sativa subsp. japonica OX=39947 GN=PIL13 PE=1 SV=1	PF00010//PF05009	Helix-loop-helix DNA-binding domain//Epstein-Barr virus nuclear antigen 3 (EBNA-3)	GO:0016032	viral process	GO:0046983
Cluster-2710.0	1900	XP_020146637.1	transcription factor bHLH66-like isoform X1 [Aegilops tauschii subsp. tauschii]	XM_020291049	PREDICTED: Aegilops tauschii subsp. tauschii transcription factor bHLH66-like (LOC109731872), transcript variant X2, mRNA	-	-	Q9ZUG9	Transcription factor bHLH66 OS=Arabidopsis thaliana OX=3702 GN=BHLH66 PE=1 SV=1	PF00010	Helix-loop-helix DNA-binding domain	--	--	GO:0046983	protein dimerization activity	--	--	--	--	--	--	--	Cluster-2710.0-2R	bHLH	bHLH	1900	1149762356	XP_020146637.1	583	3.4e-57	transcription factor bHLH66-like isoform X1 [Aegilops tauschii subsp. tauschii]	XM_020291049.1	XM_020291049	771	0	PREDICTED: Aegilops tauschii subsp. tauschii transcription factor bHLH66-like (LOC109731872), transcript variant X2, mRNA	-	-	-	http://www.genome.jp/dbget-bin/www_bget?ko:-	Q9ZUG9	393	1.4e-36	Transcription factor bHLH66 OS=Arabidopsis thaliana OX=3702 GN=BHLH66 PE=1 SV=1	PF00010	Helix-loop-helix DNA-binding domain	--	--	GO:0046983
Cluster-10432.13071	1490	NP_001347160.1	uncharacterized protein LOC100273300 [Zea mays]	FP095332	Phyllostachys edulis cDNA clone: bphyem123o05, full insert sequence	-	-	Q8VZ02	Transcription factor bHLH48 OS=Arabidopsis thaliana OX=3702 GN=BHLH48 PE=2 SV=1	--	--	--	--	--	--	--	--	--	--	--	--	--	Cluster-10432.13071-0R	bHLH	bHLH	1490	1336503620	NP_001347160.1	778	6.6e-80	uncharacterized protein LOC100273300 [Zea mays]	FP095332.1	FP095332	290	1.07e-147	Phyllostachys edulis cDNA clone: bphyem123o05, full insert sequence	-	-	-	http://www.genome.jp/dbget-bin/www_bget?ko:-	Q8VZ02	393	1.1e-36	Transcription factor bHLH48 OS=Arabidopsis thaliana OX=3702 GN=BHLH48 PE=2 SV=1	--	--	--	--	--
Cluster-10432.25857	310	EEC78344.1	hypothetical protein OsI_18091 [Oryza sativa Indica Group]	XM_026025308	PREDICTED: Oryza sativa Japonica Group transcription factor BHLH094-like (LOC4337537), transcript variant X5, mRNA	-	-	Q93W88	Transcription factor bHLH137 OS=Arabidopsis thaliana OX=3702 GN=BHLH137 PE=1 SV=1	PF08273	Zinc-binding domain of primase-helicase	GO:0006269//GO:0006351	DNA replication, synthesis of RNA primer//transcription, DNA-templated	GO:0008270//GO:0003896//GO:0004386	zinc ion binding//DNA primase activity//helicase activity	GO:0005730//GO:0005657	nucleolus//replication fork	--	--	--	--	--	Cluster-10432.25857-1R	bHLH	bHLH	310	218195917	EEC78344.1	309	3.3e-26	hypothetical protein OsI_18091 [Oryza sativa Indica Group]	XM_026025308.1	XM_026025308	154	8.1e-73	PREDICTED: Oryza sativa Japonica Group transcription factor BHLH094-like (LOC4337537), transcript variant X5, mRNA	-	-	-	http://www.genome.jp/dbget-bin/www_bget?ko:-	Q93W88	268	7.2e-23	Transcription factor bHLH137 OS=Arabidopsis thaliana OX=3702 GN=BHLH137 PE=1 SV=1	PF08273	Zinc-binding domain of primase-helicase	GO:0006269//GO:0006351	DNA replication, synthesis of RNA primer//transcription, DNA-templated	GO:0008270//GO:0003896//GO:0004386
Cluster-7594.0	1630	XP_006660828.1	PREDICTED: transcription factor bHLH76-like [Oryza brachyantha]	XM_006660765	PREDICTED: Oryza brachyantha transcription factor bHLH76-like (LOC102704550), mRNA	-	-	Q93W88	Transcription factor bHLH137 OS=Arabidopsis thaliana OX=3702 GN=BHLH137 PE=1 SV=1	PF00010	Helix-loop-helix DNA-binding domain	--	--	GO:0046983	protein dimerization activity	--	--	--	--	--	--	--	Cluster-7594.0-2R	bHLH	bHLH	1630	573957223	XP_006660828.1	892	4.4e-93	PREDICTED: transcription factor bHLH76-like [Oryza brachyantha]	XM_006660765.2	XM_006660765	433	0	PREDICTED: Oryza brachyantha transcription factor bHLH76-like (LOC102704550), mRNA	-	-	-	http://www.genome.jp/dbget-bin/www_bget?ko:-	Q93W88	331	1.9e-29	Transcription factor bHLH137 OS=Arabidopsis thaliana OX=3702 GN=BHLH137 PE=1 SV=1	PF00010	Helix-loop-helix DNA-binding domain	--	--	GO:0046983
Cluster-5020.0	1191	XP_015625725.1	transcription factor bHLH128 isoform X1 [Oryza sativa Japonica Group]	FP099912	Phyllostachys edulis cDNA clone: bphyem110m02, full insert sequence	-	-	Q8H102	Transcription factor bHLH128 OS=Arabidopsis thaliana OX=3702 GN=BHLH128 PE=1 SV=1	PF00010	Helix-loop-helix DNA-binding domain	--	--	GO:0046983	protein dimerization activity	--	--	--	--	--	--	--	Cluster-5020.0-0F	bHLH	bHLH	1191	1002242997	XP_015625725.1	776	9e-80	transcription factor bHLH128 isoform X1 [Oryza sativa Japonica Group]	FP099912.1	FP099912	727	0	Phyllostachys edulis cDNA clone: bphyem110m02, full insert sequence	-	-	-	http://www.genome.jp/dbget-bin/www_bget?ko:-	Q8H102	394	6.8e-37	Transcription factor bHLH128 OS=Arabidopsis thaliana OX=3702 GN=BHLH128 PE=1 SV=1	PF00010	Helix-loop-helix DNA-binding domain	--	--	GO:0046983
Cluster-3234.0	2564	PAN22037.1	hypothetical protein PAHAL_3G508700 [Panicum hallii]	XM_025952890	PREDICTED: Panicum hallii transcription factor bHLH25-like (LOC112886871), transcript variant X4, mRNA	-	-	Q1PF17	Transcription factor bHLH18 OS=Arabidopsis thaliana OX=3702 GN=BHLH18 PE=1 SV=1	PF00010//PF06658//PF02224	Helix-loop-helix DNA-binding domain//Protein of unknown function (DUF1168)//Cytidylate kinase	GO:0006206//GO:0006139	pyrimidine nucleobase metabolic process//nucleobase-containing compound metabolic process	GO:0003725//GO:0005524//GO:0004127//GO:0046983	double-stranded RNA binding//ATP binding//cytidylate kinase activity//protein dimerization activity	--	--	--	--	--	--	--	Cluster-3234.0-1F	bHLH	bHLH	2564	1238299404	PAN22037.1	453	5.5e-42	hypothetical protein PAHAL_3G508700 [Panicum hallii]	XM_025952890.1	XM_025952890	215	9.13e-106	PREDICTED: Panicum hallii transcription factor bHLH25-like (LOC112886871), transcript variant X4, mRNA	-	-	-	http://www.genome.jp/dbget-bin/www_bget?ko:-	Q1PF17	217	4.9e-16	Transcription factor bHLH18 OS=Arabidopsis thaliana OX=3702 GN=BHLH18 PE=1 SV=1	PF00010//PF06658//PF02224	Helix-loop-helix DNA-binding domain//Protein of unknown function (DUF1168)//Cytidylate kinase	GO:0006206//GO:0006139	pyrimidine nucleobase metabolic process//nucleobase-containing compound metabolic process	GO:0003725//GO:0005524//GO:0004127//GO:0046983
[truncated: 1,748 more rows]
[truncated: 5 more columns]

## Sheet: miRNA-TF pairs
Genes	Gene Length	NR ID	NR Description	NT ID	NT Description	KO ID	KO Description	Swissprot ID	Swissprot Description	PFAM ID	PFAM description	Gene Ontology Biological Pathway	BP Description	Gene Ontology Molecular Function	MF Description	Gene Ontology Cellular Component	CC Description	KOG ID	KOG Description	miRNA	Hit1_id	Hit1_description	tf_id	Subfamily	tf_Family	Gene Length	NR GI	NR ID	NR Score	NR Evalue	NR Description	NT GI	NT ID	NT Score	NT Evalue	NT Description	KO ID	KO Name	KO Description	Http Link	Swissprot ID	Swissprot Score	Swissprot Evalue	Swissprot Description	PFAM ID	PFAM description	Gene Ontology Biological Pathway	BP Description	Gene Ontology Molecular Function
[truncated: 839 more rows]
[truncated: 5 more columns]

[truncated: 2 more sheets: DEM-TF pairs, Binding sites of two miRNAs]
